# Supplementary material for: Developmental and Activity-Dependent miRNA Expression Profiling in Primary Hippocampal Neuron Cultures
Source: PLoS One. 2013 Oct 3;8(10):e74907. doi: 10.1371/journal.pone.0074907 (PMC3789729; doi:10.1371/journal.pone.0074907)
Supplement: Table S1 — Overview of the miRNA expression data at seven time points (6 hours, 20 hours, 48 hours, 3 days, 5 days, 8 days and 21 days). Four independent RNA samples and four sets of duplicate miRNA arrays were used for each time point, except for day 8. The fluorescent hybridization value for each spot was calculated by subtracting the background intensity from foreground intensity signals for each time point and batch (for example X6h1; neurons 6 hour in culture, batch 1). Spots with average fluorescent signal values >50 were use in Figure 2. (XLSX) [file pone.0074907.s001.xlsx]

## Sheet: Sheet1
code	miRNA annotation 1	miRNA annotation 2	mIRNA annotation 3	X6h1	X6h2	X6h3	X6h4	X20h1	X20h2	X20h3	X20h4	X48h1	X48h2	X48h3	X48h4	X3days1	X3days2	X3days3	X3days4	X5days1	X5days2	X5days3	X5days4	X8days3	X8days4	X21days1	X21days2	X21days3	X21days4	Av-6h	Av-20h	Av-48h	Av-3days	Av-5days	Av-8days	Av-21days
697	cp72-hsa-let-7a	cp72-hsa-let-7a	mmu-let-7a	524.652	637.583	521.859	436.846	584.508	553.88	439.33	436.425	440.602	407.212	189.103	152.009	517.691	474.323	442.881	453.308	484.106	563.894	485.237	500.557	760.307	620.479	1145.83	1061.51	1258.43	932.109	530.235	503.536	297.231	472.051	508.449	690.393	1099.47
25	cp72-hsa-let-7a	cp72-hsa-let-7a	mmu-let-7a	344.13	394.131	396.531	325.412	391.619	361.639	253.894	323.269	344.557	213.359	144.484	77.4317	400.327	372.638	358.733	319.668	316.962	403.242	393.603	286.814	2.1803	4.60919	376.838	479.409	441.507	480.933	365.051	332.605	194.958	362.841	350.155	3.39475	444.671
781	cp72-hsa-let-7b	cp72-hsa-let-7b	mmu-let-7b	472.827	400.501	371.128	362.293	424.576	412.685	340.828	350.7	303.599	287.57	196.295	168.617	460.787	489.624	456.281	479.77	430.277	489.573	471.496	499.425	644.424	634.168	724.875	714.121	700.206	612.505	401.687	382.197	239.02	471.616	472.693	639.296	687.927
109	cp72-hsa-let-7b	cp72-hsa-let-7b	mmu-let-7b	556.778	423.308	415.933	396.65	484.25	446.329	390.181	391.393	426.511	349.38	430.513	312.032	523.648	529.05	366.306	391.065	430.711	518.652	525.882	478.359	816.203	737.969	675.802	603.083	650.948	502.503	448.167	428.038	379.609	452.517	488.401	777.086	608.084
865	cp72-hsa-let-7c	cp72-hsa-let-7c	mmu-let-7c	655.753	690.968	457.747	479.038	548.344	480.548	392.273	417.789	248.496	143.223	97.5643	110.389	548.607	502.244	377.312	394.383	525.933	532.377	556.266	432.614	1320.61	1177.17	629.769	839.776	889.433	713.624	570.876	459.739	149.918	455.637	511.797	1248.89	768.15
193	cp72-hsa-let-7c	cp72-hsa-let-7c	mmu-let-7c	434.371	583.861	437.14	410.66	415.95	398.459	353.867	438.295	316.059	377.888	85.0599	134.48	496.791	471.488	356.396	403.712	491.543	606.207	522.639	393.274	890.31	925.105	471.222	648.484	767.954	656.814	466.508	401.643	228.372	432.097	503.416	907.707	636.118
277	cp72-hsa-let-7d	cp72-hsa-let-7d	mmu-let-7d	560.117	395.904	335.58	454.825	404.946	417.361	442.83	385.423	376.159	342.839	441.786	395.032	454.471	467.591	517.528	434.345	533.594	517.976	515.42	500.234	576.414	602.958	625.841	815.984	692.203	745.561	436.607	412.64	388.954	468.484	516.806	589.686	719.897
949	cp72-hsa-let-7d	cp72-hsa-let-7d	mmu-let-7d	137.802	105.582	117.792	111.453	89.6133	92.4572	92.1486	110.176	85.2141	125.486	117.526	105.816	152.837	151.579	181.51	175.977	173.322	165.816	183.7	142.811	241.75	241.599	213.263	333.028	288.513	320.819	118.157	96.0988	108.51	165.476	166.412	241.674	288.906
1035	cp72-mmu-let-7d-star	cp72-mmu-let-7d-star	mmu-let-7d-star	53.2995	35.9995	44.5072	34.9581	35.828	45.3634	49.1893	52.7123	40.8655	33.1912	28.3183	37.0757	58.5726	60.5813	44.5277	43.0128	34.7178	38.4481	48.6752	54.467	76.2703	56.5169	131.268	114.497	118.799	125.106	42.191	45.7732	34.8627	51.6736	44.077	66.3936	122.418
363	cp72-mmu-let-7d-star	cp72-mmu-let-7d-star	mmu-let-7d-star	41.1938	27.2693	29.4778	22.6056	22.1789	23.4672	29.3829	24.976	36.8186	35.1641	30.1108	54.9111	64.9756	67.8754	31.6132	53.6552	44.1445	74.6168	87.4438	78.5911	87.9266	67.1551	111.278	107.813	115.381	106.805	30.1366	25.0012	39.2512	54.5298	71.1991	77.5409	110.319
361	cp72-hsa-let-7e	cp72-hsa-let-7e	mmu-let-7e	1244.86	1787.37	718.669	733.594	931.768	811.346	734.056	898.268	556.784	622.921	766.62	555.577	946.209	893.513	709.539	664.867	637.583	853.188	750.111	798.296	1739.52	1630.43	2407.6	2759.54	2747.2	5124.56	1121.12	843.859	625.475	803.532	759.794	1684.97	3259.72
1033	cp72-hsa-let-7e	cp72-hsa-let-7e	mmu-let-7e	1979.83	2391.72	892.603	851.068	1104.45	1227.91	981.956	1133.32	731.068	717.292	939.22	631.436	865.04	734.91	752.543	724.99	704.867	677.57	703.678	724.785	2214.81	1734.74	1785.47	2701.48	2096.25	3561.19	1528.8	1111.91	754.754	769.371	702.725	1974.78	2536.1
445	cp72-hsa-let-7f	cp72-hsa-let-7f	mmu-let-7f	98.4028	118.375	76.8366	83.1145	119.105	124.594	76.5375	80.6633	91.3734	82.8108	50.4771	31.235	99.8338	94.8487	89.6554	96.0351	93.6891	108.552	98.3692	86.4291	80.1162	90.5879	182.729	211.694	199.396	195.923	94.1822	100.225	63.974	95.0932	96.7597	85.3521	197.435
1117	cp72-hsa-let-7f	cp72-hsa-let-7f	mmu-let-7f	80.9638	88.0728	57.2273	69.2956	91.7183	87.3016	52.1064	55.4365	69.7438	70.4516	45.6909	29.6472	119.894	101.305	74.3784	74.2241	96.6557	95.5605	102.25	94.91	62.8724	67.6886	168.565	180.141	199.396	165.109	73.8899	71.6407	53.8834	92.4504	97.344	65.2805	178.303
1201	cp72-hsa-let-7g	cp72-hsa-let-7g	mmu-let-7g	36.5242	56.7762	39.1534	38.1209	37.904	35.0578	28.4256	27.0254	44.5233	57.9761	73.0451	30.2049	63.866	61.6792	65.2525	47.0775	67.2661	67.1504	62.5879	57.7051	64.6583	85.4924	106.846	114.497	131.233	104.314	42.6437	32.1032	51.4373	59.4688	63.6774	75.0753	114.223
529	cp72-hsa-let-7g	cp72-hsa-let-7g	mmu-let-7g	42.0609	51.5371	34.2938	41.3682	48.1	40.4919	28.8135	30.7678	61.2581	59.2854	65.2525	34.8836	11.7901	70.7239	57.5529	59.2854	68.9939	62.9184	57.9476	65.6383	69.636	78.2219	85.5358	111.049	112.673	98.677	42.315	37.0433	55.1699	49.8381	63.8745	73.929	101.984
1285	cp72-hsa-let-7i	cp72-hsa-let-7i	mmu-let-7i	27.2163	29.27	31.8576	34.9581	31.9025	32.7387	21.7489	24.3639	28.3769	30.4304	27.6923	21.7489	50.0782	46.5455	30.4304	26.6165	58.0301	56.8952	40.6766	44.1072	168.034	133.926	125.662	129.464	147.99	113.056	30.8255	27.6885	27.0621	38.4176	49.9273	150.98	129.043
613	cp72-hsa-let-7i	cp72-hsa-let-7i	mmu-let-7i	34.7003	45.4029	44.5072	38.3722	45.6434	39.8543	29.9051	30.7678	38.6229	40.8079	30.6375	21.7489	38.6229	39.5484	32.2059	32.6913	64.9684	65.2525	49.8303	59.4805	81.561	102.179	116.67	144.859	132.898	117.29	40.7457	36.5427	32.9543	35.7671	59.8829	91.8701	127.929
26	cp72-hsa-miR-1	cp72-hsa-miR-2	mmu-miR-1	2.3241	2.80828	2.3241	3.68737	2.56948	2.76996	2.25935	2.28385	2.18694	4.35379	5.29904	2.20757	2.29613	2.29613	2.74034	2.18636	2.56948	6.15878	3.91723	8.36276	1.71468	1.8354	9.74473	11.0383	7.80358	8.35081	2.78596	2.47066	3.51183	2.37974	5.25206	1.77504	9.23435
698	cp72-hsa-miR-1	cp72-hsa-miR-2	mmu-miR-1	2.3241	2.23203	2.3241	2.13073	2.23203	2.17368	2.25935	2.28385	2.19882	2.65888	4.01948	2.04168	2.87078	2.03653	2.74034	2.28773	3.90272	5.29904	2.9162	4.35379	2.64432	4.60919	5.9253	12.767	4.86997	5.83472	2.25274	2.23723	2.72972	2.48384	4.11794	3.62676	7.34925
38	cp72-hsa-miR-100	cp72-hsa-miR-101	mmu-miR-100	12.1627	11.089	10.0187	13.9067	11.7961	16.6948	16.0824	10.7648	15.2758	12.1627	2.17809	2.26376	6.37563	7.63455	4.80321	4.20311	2.56948	2.76996	4.12441	2.25192	1.71468	4.60919	12.7449	8.87983	11.8035	14.097	11.7943	13.8345	7.97008	5.75412	2.92894	3.16194	11.8813
710	cp72-hsa-miR-100	cp72-hsa-miR-101	mmu-miR-100	1.41983	2.08098	2.13073	1.98803	4.30242	1.94569	2.13073	2.28385	2.05107	2.27479	1.97614	1.88603	3.91723	2.19187	1.20102	1.97134	1.97382	1.27363	1.97382	1.85021	5.04806	4.60919	9.74473	8.87983	11.8035	9.93154	1.90489	2.66567	2.04701	2.32036	1.76787	4.82863	10.0899
1244	re72-hsa-miR-101	re72-hsa-miR-102	mmu-miR-101a	1	2.08098	2.01596	1.98803	2.00686	2.1191	1.948	2.06703	1.92254	1.88603	1.88603	1	2.12062	1.30826	1.20102	2.09492	1	1.94569	2.1191	1.94569	1.71468	1.8354	5.9253	6.6055	5.50627	5.83472	1.77124	2.03525	1.67365	1.68121	1.75262	1.77504	5.96795
572	re72-hsa-miR-101	re72-hsa-miR-102	mmu-miR-101a	1.99657	1.97382	2.13073	2.0213	2.1397	2.00515	2.13073	1.97382	2.12667	2.10984	1.97614	1.97382	2.12062	1.30826	1.20102	1	2.12667	2.06663	2.1191	2.1191	1.71468	1.8354	6.7034	2.68667	5.84363	7.2539	2.0306	2.06235	2.04662	1.40748	2.10787	1.77504	5.6219
1312	cp72-mmu-miR-101b	cp72-mmu-miR-101b	mmu-miR-101b	1.94569	1.97382	2.01596	1	1.88603	1.98803	1.948	1.78436	1.92254	1.62213	1.97614	1.88603	2.20075	1.30826	1.99742	2.09492	1.97382	1.98803	2.0213	1.94569	#VALUE!	1.8354	3.96774	2.68667	167.971	4.62438	1.73387	1.90161	1.85171	1.90034	1.98221	#VALUE!	44.8125
640	cp72-mmu-miR-101b	cp72-mmu-miR-101b	mmu-miR-101b	1.99657	2.08098	2.17809	1.98803	1.97506	1.96756	1.948	2.06703	1.92254	1	1.12855	1.88603	1.98373	1.30826	1.99742	1.97134	1.97382	2.15182	1.85021	2	1.71468	4.60919	3.96774	2.68667	5.84363	5.42046	2.06092	1.98941	1.48428	1.81519	1.99396	3.16194	4.47962
782	cp72-hsa-miR-103	cp72-hsa-miR-104	mmu-miR-103	46.7985	31.6174	48.1	39.9842	55.1044	43.3838	46.0216	41.937	62.1605	60.7782	107.009	65.581	89.0152	70.7239	70.1799	67.0594	58.3436	84.5344	88.3981	69.7039	65.2525	69.7824	177.479	181.858	182.851	179.778	41.625	46.6117	73.8821	74.2446	75.245	67.5175	180.491
110	cp72-hsa-miR-103	cp72-hsa-miR-104	mmu-miR-103	80.6633	47.4193	64.1717	61.454	71.6989	66.4637	62.8886	67.029	100.277	70.051	130.817	79.0298	96.0235	148.416	76.8633	71.4195	84.0378	92.1963	81.5217	82.6591	84.2717	82.2115	181.977	169.726	166.128	173.014	63.4271	67.02	95.0439	98.1805	85.1037	83.2416	172.711
1294	cp72-mmu-miR-106a	cp72-mmu-miR-106a	mmu-miR-106a	232.286	199.229	204.199	172.955	179.441	175.74	149.18	173.643	174.148	228.272	156.01	172.7	309.87	215.477	274.939	307.391	309.939	309.592	330.58	285.069	499.6	771.812	656.026	581.311	683.424	464.372	202.167	169.501	182.783	276.919	308.795	635.706	596.283
622	cp72-mmu-miR-106a	cp72-mmu-miR-106a	mmu-miR-106a	211.958	268.413	200.482	180.414	220.183	203.132	147.441	163.798	217.429	208.687	188.527	255.411	299.379	305.285	214.6	259.088	394.268	374.829	368.527	232.274	335.063	358.517	523.412	423.377	538.055	439.513	215.317	183.638	217.514	269.588	342.474	346.79	481.089
620	cp72-hsa-miR-106b	cp72-hsa-miR-106b	mmu-miR-106b	3.91723	4.12441	3.43611	2.42834	5	3.91723	2.65888	3.30169	4.59592	3.66184	2.47926	3.209	2.87078	3.78738	2.74034	3.50976	2.19871	2.24784	4.12441	2.96393	12.8075	12.8075	18.3552	16.5337	17.7071	14.6779	3.47652	3.71945	3.48651	3.22707	2.88372	12.8075	16.8185
1292	cp72-hsa-miR-106b	cp72-hsa-miR-106b	mmu-miR-106b	2.87078	3.209	3.43611	2.42834	2.27176	2.29495	2.18954	2.80828	2.34556	2.27479	2.21449	3.209	3.30169	4.35379	2.74034	3.50976	2.28385	2.28385	2.80828	3.57755	10.0187	12.8075	12.0224	8.87983	10.8664	9.93154	2.98606	2.39113	2.51096	3.4764	2.73838	11.4131	10.425
194	cp72-hsa-miR-107	cp72-hsa-miR-108	mmu-miR-107	62.233	42.7747	57.2273	56.593	57.6491	49.3945	59.2854	54.3006	118.619	117.251	177.369	87.9094	130.406	132.058	118.942	87.3447	87.8212	106.488	91.1403	97.0905	65.2525	82.8728	203.787	225.327	251.404	252.96	54.707	55.1574	125.287	117.188	95.6351	74.0626	233.37
866	cp72-hsa-miR-107	cp72-hsa-miR-108	mmu-miR-107	67.4546	88.0728	60.4347	83.7302	77.2087	67.1122	68.4159	68.7838	93.0272	92.2295	161.241	80.9338	140.726	161.199	136.132	137.4	110.155	120.165	115.62	139.441	69.636	81.5475	213.553	237.973	240.631	206.383	74.9231	70.3801	106.858	143.864	121.345	75.5918	224.635
278	cp72-hsa-miR-10a	cp72-hsa-miR-10a	mmu-miR-10a	3.57755	3.209	3.43611	5.29904	2.92256	3.66184	3.68737	3.30169	2.34556	5.29904	2.92256	3.57755	3.91723	4.35379	7.86995	5.29904	10.0187	16.9042	4.12441	10.0187	2.64432	1.8354	9.74473	6.6055	8.23093	8.35081	3.88042	3.39337	3.53618	5.36	10.2665	2.23986	8.23299
950	cp72-hsa-miR-10a	cp72-hsa-miR-10a	mmu-miR-10a	2.87078	3.57755	4.35379	3.68737	2.92256	3.37802	3.13776	3.30169	3.04843	5.29904	2.47926	3.57755	3.91723	2.87078	4.80321	5.29904	10.0187	9.13085	3.91723	7.47275	2.64432	1.8354	9.74473	6.6055	7.80358	7.2539	3.62237	3.18501	3.60107	4.22256	7.63489	2.23986	7.85193
362	cp72-hsa-miR-10b	cp72-hsa-miR-10b	mmu-miR-10b	3.57755	4.12441	2.96393	2.96393	4.01948	3.66184	3.68737	3.30169	6.45315	8.07638	6.60011	5.61596	6.37563	4.35379	8.70928	7.21689	10.377	17.6316	5.88442	11.429	1.71468	1.8354	16.003	14.3845	12.7449	14.6779	3.40745	3.6676	6.6864	6.66389	11.3305	1.77504	14.4526
1034	cp72-hsa-miR-10b	cp72-hsa-miR-10b	mmu-miR-10b	3.37802	3.57755	3.91723	2.96393	3.79565	4.12441	3.13776	3.78738	4.34812	18.287	10.0187	3.57755	5.29904	3.78738	4.80321	5.29904	10.0187	8.20304	7.63912	9.18497	2.64432	4.60919	16.003	12.767	12.7449	12.4927	3.45918	3.7113	9.05785	4.79717	8.76146	3.62676	13.5019
206	cp72-hsa-miR-122a	cp72-hsa-miR-122a	mmu-miR-122a	38.2721	29.851	88.947	60.5359	71.6989	80.6287	58.8665	71.4654	86.0705	94.9027	112.877	76.473	40.6829	19.4957	98.4399	40.1044	47.8972	55.1044	35.828	27.5792	96.0235	90.0898	252.435	220.034	357.907	255.597	54.4015	70.6649	92.5809	49.6807	41.6022	93.0566	271.493
878	cp72-hsa-miR-122a	cp72-hsa-miR-122a	mmu-miR-122a	80.6633	87.4634	69.0678	66.4732	83.8833	83.9645	52.1064	63.1768	83.5041	89.1661	134.324	72.001	111.377	88.0728	117.941	102.196	111.608	93.6432	96.8336	97.6024	24.6054	28.4541	215.864	150.881	192.269	185.918	75.917	70.7828	94.7487	104.897	99.9217	26.5298	186.233
962	cp72-hsa-miR-124a	cp72-hsa-miR-124a	mmu-miR-124a	28.774	21.7489	26.2701	27.5517	24.227	27.2639	28.8135	27.0254	41.6248	36.0378	20.0034	34.8836	29.6027	32.7995	35.828	34.5453	28.9254	24.6054	35.216	28.23	45.1731	39.9931	69.2735	86.557	81.6117	75.7422	26.0862	26.8324	33.1374	33.1939	29.2442	42.5831	78.2961
290	cp72-hsa-miR-124a	cp72-hsa-miR-124a	mmu-miR-124a	20.0034	18.8535	27.432	9.18497	8.36276	10.1661	10.0187	21.7489	20.0034	21.7489	9.18497	27.8685	5.29904	2.19187	9.59279	5.29904	2.17112	2.19882	3.43611	2	7.86995	10.3096	45.6152	35.972	51.3752	50.1508	18.8685	12.5741	19.7015	5.59568	2.45151	9.08976	45.7783
1159	re72-hsa-miR-125a	re72-hsa-miR-125a	mmu-miR-125a	426.598	343.019	308.537	331.807	419.519	340.772	311.451	322.516	274.438	163.152	341.013	211.802	448.518	437.289	406.664	463.018	678.397	580.266	490.884	471.162	660.331	445.645	1687.47	1051.64	1420.26	4731.66	352.49	348.565	247.601	438.872	555.177	552.988	2222.76
487	re72-hsa-miR-125a	re72-hsa-miR-125a	mmu-miR-125a	183.414	29.27	142.687	24.512	120.316	81.9148	159.84	168.885	166.131	65.2525	243.771	164.943	23.4672	13.4865	37.2204	18.8605	48.8316	50.4139	68.7241	9.18497	5.04806	10.3096	1465.58	861.474	1655.09	4650.33	94.9709	132.739	160.025	23.2586	44.2886	7.67881	2158.12
1046	cp72-hsa-miR-125a	cp72-hsa-miR-125a	mmu-miR-125a	95.5695	53.3044	34.2938	34.0919	37.0103	38.036	44.3813	41.103	80.6633	95.2841	103.341	82.1486	103.666	96.9295	60.7692	98.3573	101.986	105.971	117.088	92.339	107.795	74.5565	267.387	217.277	241.347	252.96	54.3149	40.1327	90.3592	89.9305	104.346	91.1758	244.743
374	cp72-hsa-miR-125a	cp72-hsa-miR-125a	mmu-miR-125a	66.7208	59.2854	44.5072	39.9842	58.6824	55.9183	57.6109	48.1	31.428	32.0054	54.1213	33.7677	90.9414	76.6154	59.2854	59.2854	87.0658	64.0807	58.4219	51.256	58.0505	29.0892	200.809	188.315	162.465	242.053	52.6244	55.0779	37.8306	71.5319	65.2061	43.5698	198.41
458	cp72-hsa-miR-125b	cp72-hsa-miR-125b	mmu-miR-125b	1.99657	1.97382	15.6141	1.88603	1.94569	1.94569	2.13073	2.06703	2.12667	1.62213	2.21449	1.97382	2.20075	2.29613	2.14814	2.18636	1.85021	1.94569	2.0213	1.94569	2.64432	10.3096	469.748	439.874	351.9	501.931	5.36764	2.02229	1.98428	2.20785	1.94072	6.47694	440.863
1130	cp72-hsa-miR-125b	cp72-hsa-miR-125b	mmu-miR-125b	224.973	138.836	172.385	177.095	200.502	183.251	207.341	199.22	239.259	205.566	164.77	197.911	376.083	377.146	278.21	324.788	317.736	292.91	310.664	316.991	121.654	82.2115	363.359	349.554	373.003	424.372	178.322	197.578	201.877	339.057	309.575	101.933	377.572
1214	cp72-hsa-miR-126	cp72-hsa-miR-127	mmu-miR-126-3p	2.25192	2.17506	2.3241	2.13073	2.23203	3.91723	1.948	2.22278	2.12667	2.21449	2.21449	2.14814	2.20075	2.19187	1.99742	2.18636	2.01375	1.94569	2.17506	2.1911	2.64432	4.60919	28.4695	13.7842	13.3338	13.3338	2.22045	2.58001	2.17595	2.1441	2.0814	3.62676	17.2303
542	cp72-hsa-miR-126	cp72-hsa-miR-127	mmu-miR-126-3p	3.57755	3.57755	2.96393	2.42834	2.92256	2.29495	2.65888	2.80828	3.04843	3.30169	4.01948	3.57755	3.30169	3.78738	3.48801	4.20311	3.209	2.76996	3.43611	2.96393	2.64432	12.8075	11.2727	8.87983	10.8664	9.93154	3.13684	2.67117	3.48679	3.69505	3.09475	7.72591	10.2376
626	cp72-hsa-miR-126-star	cp72-hsa-miR-126-star	mmu-miR-126-5p	2.28912	2.23203	2.96393	2.42834	2.17809	2.17368	2.18954	2.16755	2.17368	3	2.17809	2.56948	2.12062	2.19187	2.23148	2.09492	2.1911	2.17368	1.97382	2	1.71468	1.8354	5.9253	11.0383	6.7034	7.2539	2.47835	2.17721	2.48031	2.15972	2.08465	1.77504	7.73022
1298	cp72-hsa-miR-126-star	cp72-hsa-miR-126-star	mmu-miR-126-5p	2.1397	2.08098	2.23203	2.18237	2.23203	2.18694	2.18954	2.01375	2.05107	2.17112	2.0213	2.14814	2.12062	2.19187	2.23148	1.97134	2.12667	2.15182	2.17506	2.76996	1.71468	1.8354	5.9253	6.6055	5.84363	5.42046	2.15877	2.15556	2.09791	2.12883	2.30588	1.77504	5.94872
1203	cp72-hsa-miR-127	cp72-hsa-miR-128	mmu-miR-127	4.35379	4.12441	5.29904	3.68737	3.57755	4.12441	4.35379	5	5.61596	3.66184	3.30169	3.209	10.3738	8.76423	6.37563	5.82528	13.4865	14.7566	17.1155	12.1627	17.1155	15.4053	30.0429	31.2038	42.1913	28.7281	4.36615	4.26394	3.94712	7.83473	14.3803	16.2604	33.0415
531	cp72-hsa-miR-127	cp72-hsa-miR-128	mmu-miR-127	38.2721	3.57755	3.91723	3.68737	3.209	3.91723	3.68737	4.12441	6.45315	4.35379	3.30169	3.57755	8.76423	5.29904	4.80321	3.50976	8.36276	14.7566	10.3802	12.1627	18.287	20.0034	25.0783	33.0872	34.522	30.3784	12.3636	3.7345	4.42154	5.59406	11.4156	19.1452	30.7665
39	cp72-hsa-miR-128a	cp72-hsa-miR-128a	mmu-miR-128a	2.25192	2.23203	2.23203	2.23943	2.17809	2.17368	2.18954	2.22278	2.34556	3.30169	2.27176	2.56948	2.87078	3.4197	4.80321	4.20311	7.60572	6.90504	3.91723	8.36276	2.64432	1.8354	12.0224	13.7842	17.7071	13.3338	2.23885	2.19102	2.62212	3.8242	6.69769	2.23986	14.2119
711	cp72-hsa-miR-128a	cp72-hsa-miR-128a	mmu-miR-128a	2.18528	2.17506	2.17809	2.0213	2.05107	2.1191	2.13073	1.97382	2.19882	2.27479	2.27176	2.20757	2.87078	2.29613	2.74034	2.28773	2.28385	3.78738	3.02412	3.91723	5.04806	4.60919	12.0224	12.767	16.003	11.8035	2.13993	2.06868	2.23824	2.54874	3.25314	4.82863	13.149
123	cp72-hsa-miR-128b	cp72-hsa-miR-128b	mmu-miR-128b	2.3241	2.23203	2.23203	2.18237	2.23203	2.17368	2.13073	2.22278	2.26376	3.30169	2.27176	2.20757	2.87078	2.19187	3.48801	2.96393	6.15878	4.35379	2.9162	8.07638	7.86995	4.60919	8.65186	12.767	9.49323	8.35081	2.24263	2.1898	2.5112	2.87865	5.37629	6.23957	9.81573
795	cp72-hsa-miR-128b	cp72-hsa-miR-128b	mmu-miR-128b	1.99657	2.08098	2.13073	2.13073	2.1397	2.1191	2.01596	2.06703	2.19882	2.17112	2.13073	2.04168	2.20075	7.63455	2.74034	2.28773	3.209	3.43611	2.34556	4.35379	5.04806	10.3096	8.65186	8.87983	8.65186	8.35081	2.08475	2.08545	2.13559	3.71584	3.33611	7.67881	8.63359
617	cp72-mmu-miR-129-3p	cp72-mmu-miR-129-3p	mmu-miR-129-3p	27.4986	19.8126	15.6141	16.0824	18.287	18.7108	29.9051	29.0892	19.4919	14.7566	30.6375	25.3308	21.7489	28.23	20.0034	21.4637	23.7992	23.4672	23.4672	24.0364	40.4281	33.3442	58.6202	71.6918	79.1584	76.4479	19.752	23.998	22.5542	22.8615	23.6925	36.8861	71.4795
1289	cp72-mmu-miR-129-3p	cp72-mmu-miR-129-3p	mmu-miR-129-3p	20.6254	15.4123	15.6141	14.7566	10.3802	11.0912	19.4264	19.4264	13.8425	12.1627	23.4672	16.7655	19.8164	22.6104	21.7489	19.7478	19.4264	22.1739	19.8133	27.9045	67.4508	44.5203	56.4722	71.6918	79.6496	73.6221	16.6021	15.081	16.5595	20.9809	22.3295	55.9855	70.3589
615	cp72-hsa-miR-129	cp72-hsa-miR-130	mmu-miR-129-5p	3918.54	2837.11	1971.74	1668.25	1753.89	1899.57	2621.24	3204.85	1189.41	956.827	4593.76	4760.84	3787.9	4455.27	978.515	1073.32	925.437	1081.28	1205.29	1050.75	5305.45	4297.85	4590.4	5315.26	5736.16	8681.78	2598.91	2369.89	2875.21	2573.75	1065.69	4801.65	6080.9
1287	cp72-hsa-miR-129	cp72-hsa-miR-130	mmu-miR-129-5p	2121.51	1327.2	1596.26	1015	1022.7	880.449	1494.24	2133.67	2496.3	1137.44	2490.36	2523.02	4522.44	4441.11	969.531	907.159	732.96	1104.63	1175.97	1059.78	4147.34	6222.27	4682.17	5135.45	6335.17	7815.51	1514.99	1382.77	2161.78	2710.06	1018.33	5184.81	5992.07
1328	cp72-hsa-miR-130a	cp72-hsa-miR-130a	mmu-miR-130a	82.7593	63.4749	74.369	70.7239	75.8163	80.891	60.4937	57.0937	66.7914	50.6962	30.6375	29.9261	45.4248	45.008	28.23	43.0128	33.0449	29.4282	40.6766	28.6608	82.4617	82.2115	165.206	169.726	188.183	148.421	72.8318	68.5737	44.5128	40.4189	32.9526	82.3366	167.884
656	cp72-hsa-miR-130a	cp72-hsa-miR-130a	mmu-miR-130a	76.2767	71.4125	70.1705	84.3471	75.3544	79.0594	57.1927	59.4353	76.5051	74.0744	42.5556	34.8836	44.5386	35.828	54.4779	38.6229	29.9852	55.8198	60.6694	27.5792	59.2854	72.7173	171.524	162.234	184.089	151.028	75.5517	67.7605	57.0047	43.3668	43.5134	66.0014	167.219
879	cp72-hsa-miR-130b	cp72-hsa-miR-130b	mmu-miR-130b	41.1938	58.8671	48.8742	62.3731	81.3385	67.7626	46.8543	49.612	67.5333	58.8485	89.7608	70.7239	63.866	63.8781	84.0775	80.6633	65.5405	47.4908	52.7452	57.7051	65.2525	68.7434	184.753	193.122	167.048	176.076	52.8271	61.3919	71.7166	73.1212	55.8704	66.998	180.25
207	cp72-hsa-miR-130b	cp72-hsa-miR-130b	mmu-miR-130b	50.1371	52.4167	38.2854	42.7747	56.1157	46.0371	39.2048	43.8213	56.5722	55.3689	89.3628	59.7946	68.0292	62.7782	75.616	69.2494	70.7239	60.6227	50.9917	60.5638	55.5311	72.7173	143.348	157.957	140.719	160.994	45.9035	46.2947	65.2746	68.9182	60.7255	64.1242	150.754
198	cp72-hsa-miR-132	cp72-hsa-miR-133	mmu-miR-132	3.37802	2.17506	2.3241	2.13073	2.1397	2.19882	2.25935	2.16755	2.26376	2.21449	2.0213	2.20757	2.20075	2.87078	2.23148	2.23878	2.1813	8.20304	3.02412	2.25192	10.0187	2.84712	9.74473	8.87983	10.8664	12.1496	2.50198	2.19135	2.17678	2.38545	3.9151	6.43292	10.4101
870	cp72-hsa-miR-132	cp72-hsa-miR-133	mmu-miR-132	2.18528	2.23203	2.17809	2.13073	2.05107	1.92254	2.18954	2.16755	2.17368	2.21449	2.13073	2.04168	2.20075	2.29613	2.23148	2.18636	2.26569	3.02412	2.80828	2.25192	2.64432	10.3096	8.65186	6.6055	10.8664	9.93154	2.18153	2.08268	2.14014	2.22868	2.5875	6.47694	9.01382
291	cp72-hsa-miR-133a	cp72-hsa-miR-133a	mmu-miR-133a	2.18528	2.28385	2.17809	2.18237	2.17809	2.17368	2.18954	2.22278	2.17368	2.21449	2.17809	2.26376	2.12062	2.03653	2.23148	1	2.28385	2.19882	2.17506	2.96393	2.1803	1.8354	5.9253	8.87983	6.27835	5.83472	2.2074	2.19102	2.20751	1.84716	2.40542	2.00785	6.72955
963	cp72-hsa-miR-133a	cp72-hsa-miR-133a	mmu-miR-133a	2.1397	2.17506	2.17809	2.13073	2.17809	2.19882	2.18954	2.06703	2.12667	2.10984	2.13073	2.20757	2.12062	2.19187	2.23148	2.09492	2.06663	2.06663	1.97382	2.1191	1.71468	1.8354	5.9253	5.06589	5.84363	5.42046	2.1559	2.15837	2.1437	2.15972	2.05654	1.77504	5.56382
400	re72-hsa-miR-133a	re72-hsa-miR-133a	mmu-miR-133a; mmu-miR-133b	48.1	37.0413	26.6165	26.6165	28.3036	29.0892	40.3799	38.6229	36.5204	27.9202	56.9087	66.6687	29.6027	29.0892	29.0892	48.1	16.5201	29.0892	31.0989	24.6054	70.7239	51.5562	85.5358	84.5597	94.2301	97.439	34.5936	34.0989	47.0045	33.9703	25.3284	61.1401	90.4412
1072	re72-hsa-miR-133a	re72-hsa-miR-133a	mmu-miR-133a; mmu-miR-133b	33.5895	27.2693	25.9241	20.0034	19.615	23.698	34.8013	28.6611	24.0398	18.5723	32.7995	39.153	17.1155	14.7566	17.1155	20.2437	11.429	8.36276	19.0477	10.7414	23.7603	17.6916	67.2466	60.2535	74.8672	77.1529	26.6966	26.6939	28.6411	17.3078	12.3952	20.7259	69.8801
1047	cp72-hsa-miR-133b	cp72-hsa-miR-133b	mmu-miR-133b	5.29904	4.7937	4.35379	2.96393	2.56948	2.76996	6.37563	5	4.59592	2.27479	3.66184	4.35379	8.07638	7.63455	9.59279	9.59279	7.3738	4.35379	10.0187	11.0831	5.04806	4.60919	25.0783	26.8406	28.4695	27.4509	4.35261	4.17876	3.72159	8.72413	8.20736	4.82863	26.9598
375	cp72-hsa-miR-133b	cp72-hsa-miR-133b	mmu-miR-133b	7.63455	5.88111	6.15878	8.07638	4.59592	4.69924	8.07638	8.07638	7.64389	6.60011	11.429	10.3828	8.76423	13.4865	12.1627	8.96807	9.18497	10.7414	10.3802	19.7148	10.0187	20.0034	23.0369	28.4695	28.4695	26.8406	6.9377	6.36198	9.01396	10.8454	12.5054	15.0111	26.7041
63	re72-hsa-miR-134	re72-hsa-miR-135	mmu-miR-134	175.674	112.525	179.709	294.118	421.899	320.924	239.808	217.145	137.868	170.905	535.724	121.263	105.59	195.804	69.6352	97.5849	103.114	80.6633	60.0336	42.7747	308.643	278.832	324.381	368.567	255.731	444.314	190.507	299.944	241.44	117.154	71.6464	293.738	348.248
735	re72-hsa-miR-134	re72-hsa-miR-135	mmu-miR-134	206.95	220.902	235.964	300.202	402.786	327.187	294.858	277	94.6833	143.223	523.101	96.7201	164.738	132.058	88.5735	163.522	185.239	162.712	2.0213	136.068	284.627	310.277	194.262	221.88	129.428	211.944	241.004	325.458	214.432	137.223	121.51	297.452	189.379
28	cp72-hsa-miR-134	cp72-hsa-miR-135	mmu-miR-134	35.828	44.0802	51.9813	47.2181	58.6824	49.8298	55.9392	49.612	46.9216	51.7373	19.6219	40.3431	66.2809	70.7239	46.3029	52.8462	56.7785	66.7738	69.3186	56.0155	43.2053	28.23	85.5358	105.766	89.9446	85.5452	44.7769	53.5159	39.656	59.0385	62.2216	35.7176	91.6979
700	cp72-hsa-miR-134	cp72-hsa-miR-135	mmu-miR-134	34.7003	37.566	48.1	55.1044	41.0661	43.3838	53.5953	52.7123	28.9496	37.9682	15.4163	31.7377	55.9694	59.4842	32.7995	49.6615	43.7352	50.4139	55.5779	36.332	90.8577	48.1	91.1608	101.726	88.4712	85.2752	43.8677	47.6894	28.518	49.4787	46.5147	69.4789	91.6584
1131	cp72-hsa-miR-135a	cp72-hsa-miR-135a	mmu-miR-135a	2.3241	2.17506	2.96393	2.96393	14.7566	2.19882	2.4081	2.22278	2.19882	2.27479	2.47926	2.04168	2.20075	2.29613	2.14814	2.28773	2.1911	2.76996	2.34556	3.91723	1.71468	4.60919	6.7034	6.6055	3.80117	7.2539	2.60676	5.39658	2.24864	2.23319	2.80596	3.16194	6.09099
459	cp72-hsa-miR-135a	cp72-hsa-miR-135a	mmu-miR-135a	2.18528	2.17506	2.23203	2.42834	2.23203	2.17368	2.18954	2.28385	2.30527	3.30169	2.17809	2.14814	2.12062	2.29613	2.23148	2.28773	2.56948	3.43611	2.25935	2.76996	1.71468	1.8354	4.9953	6.6055	6.7034	5.83472	2.25518	2.21977	2.4833	2.23399	2.75872	1.77504	6.03473
543	cp72-hsa-miR-135b	cp72-hsa-miR-135b	mmu-miR-135b	3.37802	3.209	2.96393	3.68737	2.56948	2.29495	2.65888	3.08373	2.34556	2.65888	2.47926	2.20757	4.35379	2.87078	6.37563	2.96393	6.15878	6.15878	4.12441	10.7414	1.71468	1.8354	12.0224	16.5337	11.8035	11.0677	3.30958	2.65176	2.42282	4.14103	6.79585	1.77504	12.8568
1215	cp72-hsa-miR-135b	cp72-hsa-miR-135b	mmu-miR-135b	2.87078	2.80828	2.23203	3.68737	2.23203	2.29495	2.18954	2.22278	2.26376	2.27479	2.13073	2.26376	2.12062	2.19187	3.48801	2.28773	6.60011	3.43611	3.91723	6.15878	1.71468	1.8354	9.74473	5.06589	7.80358	8.78492	2.89961	2.23482	2.23326	2.52206	5.02806	1.77504	7.84978
627	cp72-hsa-miR-136	cp72-hsa-miR-137	mmu-miR-136	13.4865	16.0824	13.4865	11.7563	13.4865	13.7378	10.7414	10.205	19.3297	14.7566	21.7489	23.1542	17.7043	17.1155	24.6054	25.608	20.0034	16.0824	10.7414	8.07638	21.7489	44.5203	31.867	47.0727	34.522	46.6299	13.7029	12.0427	19.7474	21.2583	13.7259	33.1346	40.0229
1299	cp72-hsa-miR-136	cp72-hsa-miR-137	mmu-miR-136	8.77046	10.0187	9.18497	6.60011	9.18497	8.07638	6.37563	8.07638	10.9698	8.22026	17.2796	16.2985	11.0802	7.63455	15.4053	15.4227	10.7414	3.78738	5.61596	3.57755	32.7995	19.4264	25.9621	42.1913	37.6532	46.2448	8.64356	7.92834	13.192	12.3857	5.93058	26.1129	38.0129
40	cp72-hsa-miR-137	cp72-hsa-miR-138	mmu-miR-137	2.1397	2.21089	2.01596	2.0213	2.17809	2.0213	2.25935	2.22278	2.19882	2.17112	2.0213	2.14814	2.29613	2.19187	2.74034	2.28773	2.56948	2.19882	2.25935	2.1911	1.71468	1.8354	6.7034	5.06589	10.8664	8.78492	2.09696	2.17038	2.13485	2.37902	2.30469	1.77504	7.85515
712	cp72-hsa-miR-137	cp72-hsa-miR-138	mmu-miR-137	1.41983	1.24584	2.01596	1.98803	1.94569	1.92254	1.948	2.06703	2.00686	2.02509	1.97614	1.97382	2.20075	2.03653	1.99742	1.97134	2.06663	2.17368	2.17506	2.1191	2.1803	4.60919	5.9253	6.6055	7.80358	6.42006	1.66741	1.97082	1.99548	2.05151	2.13362	3.39475	6.68861
796	cp72-hsa-miR-138	cp72-hsa-miR-139	mmu-miR-138	30.0825	28.6426	25.9241	20.873	29.947	30.3308	23.4672	23.9176	53.5799	39.7094	47.5639	30.2049	71.1427	64.9788	48.1	48.8782	66.9784	93.1617	83.0706	66.1508	28.23	55.1044	238.022	193.122	213.621	179.159	26.3806	26.9157	42.7645	58.2749	77.3404	41.6672	205.981
124	cp72-hsa-miR-138	cp72-hsa-miR-139	mmu-miR-138	29.9188	23.5299	29.9551	18.287	29.0196	27.9086	21.7489	21.7489	46.9216	33.1912	43.5575	35.9516	69.1857	55.9774	48.1	41.6091	84.5432	64.0807	79.7463	61.6549	33.5518	35.828	103.79	86.557	99.4669	93.5831	25.4227	25.1065	39.9055	53.7181	72.5063	34.6899	95.8493
112	cp72-hsa-miR-139	cp72-hsa-miR-140	mmu-miR-139	2.17562	2.17506	2.13073	2.23943	2.23203	2.1191	2.01596	2.06703	2.26376	2.17112	2.13073	2.1861	2.12062	2.19187	2.23148	2.09492	2.28385	2.28385	2.25935	2.96393	1.71468	1.8354	2.38444	5.06589	2.38444	5.42046	2.18021	2.10853	2.18793	2.15972	2.44774	1.77504	3.81381
784	cp72-hsa-miR-139	cp72-hsa-miR-140	mmu-miR-139	2.18528	1.97382	2.17809	2.13073	2.05107	2.0213	2.01596	2.06703	2.00686	2.21449	2.13073	2.04168	1.98373	2.29613	2.23148	2.09492	2.92256	4.35379	2.1191	2.18133	5.04806	1.8354	2.38444	2.68667	4.86997	4.62438	2.11698	2.03884	2.09844	2.15156	2.89419	3.44173	3.64136
880	cp72-hsa-miR-140	cp72-hsa-miR-141	mmu-miR-140	2.25192	2.80828	2.96393	2.96393	2.56948	2.25481	2.65888	2.22278	2.84712	3.66184	2.47926	2.20757	2.29613	2.19187	3.48801	2.96393	2.56948	4.35379	2.80828	3.91723	1.71468	1.8354	7.80358	11.0383	8.65186	8.35081	2.74701	2.42649	2.79895	2.73499	3.41219	1.77504	8.96113
208	cp72-hsa-miR-140	cp72-hsa-miR-141	mmu-miR-140	2.18528	2.17506	2.23203	2.42834	2.23203	2.19882	2.25935	2.16755	2.26376	2.65888	1.97614	2.20757	2.12062	2.29613	2.74034	2.96393	2.92256	6.60011	2.34556	2.96393	2.64432	1.8354	7.80358	8.87983	6.7034	8.35081	2.25518	2.21444	2.27659	2.53026	3.70804	2.23986	7.9344
1156	re72-hsa-miR-140	re72-hsa-miR-141	mmu-miR-140	2.18528	2.08098	2.96393	2.13073	2.1397	2.24615	1.948	2.22278	2.26376	2.02509	2.13073	2.20757	2.20075	2.03653	2.14814	2.28773	2.56948	2.19882	2.19882	2.14564	1.71468	4.60919	8.65186	6.6055	5.84363	7.2539	2.34023	2.13916	2.15679	2.16829	2.27819	3.16194	7.08872
484	re72-hsa-miR-140	re72-hsa-miR-141	mmu-miR-140	2.18528	2.23203	2.13073	2.13073	2.1397	2.17368	2.13073	2.16755	2.26376	2.21449	2.0213	1.97382	2.20075	2.87078	1.99742	2.09492	2.28385	2.28385	2.19882	2.1911	7.86995	1.8354	5.77941	6.6055	6.7034	8.35081	2.16969	2.15291	2.11834	2.29097	2.23941	4.85267	6.85978
725	cp72-mmu-miR-140-star	cp72-mmu-miR-140-star	mmu-miR-140-star	17.1155	19.4264	11.429	13.9067	18.6681	15.6102	16.0824	19.4264	20.0034	19.5723	10.0187	14.7566	16.0824	18.8481	11.429	18.8605	44.5553	32.3277	28.2443	10.7414	26.6165	4.60919	60.9317	52.5879	53.78	56.4443	15.4694	17.4468	16.0878	16.305	28.9672	15.6128	55.936
53	cp72-mmu-miR-140-star	cp72-mmu-miR-140-star	mmu-miR-140-star	13.4865	16.5962	12.1627	11.7563	24.6054	20.0034	18.5627	16.0824	23.4672	24.6054	11.429	17.7664	19.6242	16.5846	13.4865	16.0824	42.1817	12.1627	15.7534	3.57755	10.0187	15.4053	49.3693	52.5879	44.2806	53.1471	13.5004	19.8135	19.317	16.4444	18.4188	12.712	49.8462
868	cp72-hsa-miR-141	cp72-hsa-miR-142	mmu-miR-141	3.57755	3.209	2.96393	4.12441	3.209	3.37802	3.68737	3.30169	3.04843	3.30169	4.59592	2.56948	4.35379	3.78738	2.74034	2.96393	4.12441	3.43611	5	3.57755	1.71468	4.60919	14.097	16.5337	13.3338	14.097	3.46872	3.39402	3.37888	3.46136	4.03452	3.16194	14.5154
196	cp72-hsa-miR-141	cp72-hsa-miR-142	mmu-miR-141	2.87078	3.209	2.96393	2.42834	3.209	3.37802	3.68737	3.95632	3.66184	5.29904	8.36276	3.57755	4.35379	2.87078	4.80321	4.20311	6.60011	24.6054	8.07638	6.90161	1.71468	4.60919	12.0224	14.3845	13.3338	12.4927	2.86801	3.55768	5.2253	4.05772	11.5459	3.16194	13.0584
964	cp72-hsa-miR-142-3p	cp72-hsa-miR-142-3p	mmu-miR-142-3p	2.3241	3.57755	4.35379	5.29904	2.56948	3.37802	3.13776	3.5426	2.84712	5.29904	2.92256	3.209	3.91723	4.35379	3.48801	4.20311	14.6396	10.0187	4.12441	10.0187	2.64432	1.8354	11.2727	12.767	11.8035	8.35081	3.88862	3.15697	3.56943	3.99053	9.70035	2.23986	11.0485
292	cp72-hsa-miR-142-3p	cp72-hsa-miR-142-3p	mmu-miR-142-3p	2.3241	2.28385	2.96393	2.96393	2.38231	2.29495	3.13776	2.80828	3.04843	5.29904	2.47926	3.57755	2.29613	2.03653	4.80321	2.28773	3.0646	10.0187	3.91723	9.18497	1.71468	1.8354	9.74473	12.767	9.49323	8.78492	2.63395	2.65583	3.60107	2.8559	6.54638	1.77504	10.1975
1048	cp72-hsa-miR-142-5p	cp72-hsa-miR-142-5p	mmu-miR-142-5p	2.17562	2.08098	1.93408	1.98803	2.00686	1.98803	1.948	1.97382	2.05107	1.94569	1.88603	2.14814	2.12062	1.30826	1.20102	2.18636	2.01712	2.06663	1.85021	1.94569	1.71468	4.60919	3.96774	5.06589	6.7034	5.42046	2.04468	1.97918	2.00773	1.70407	1.96991	3.16194	5.28937
376	cp72-hsa-miR-142-5p	cp72-hsa-miR-142-5p	mmu-miR-142-5p	2.1397	1.97382	2.01596	1.88603	1.62213	1.94569	1.948	1.97382	2.00686	1.88603	2.0213	1.88603	2.12062	2.03653	1.99742	2.09492	2.12667	1.96756	2.0213	2	1.71468	1.8354	5.9253	2.68667	4.86997	5.83472	2.00388	1.87241	1.95006	2.06237	2.02888	1.77504	4.82916
460	cp72-hsa-miR-143	cp72-hsa-miR-144	mmu-miR-143	78.7722	82.5176	57.581	55.8494	88.2696	87.5586	64.6666	67.6152	74.6402	86.8279	170.4	55.7409	98.8791	95.4464	110.181	111.398	138.07	111.389	128.639	125.148	34.3074	70.8736	345.814	305.806	219.173	320.819	68.68	77.0275	96.9023	103.976	125.811	52.5905	297.903
1132	cp72-hsa-miR-143	cp72-hsa-miR-144	mmu-miR-143	55.5268	32.7995	42.7747	41.3682	53.6545	51.5908	35.6275	34.1516	73.1596	64.5072	125.898	59.7946	114.207	99.5591	90.7344	118.24	109.422	109.58	115.034	125.148	60.4834	57.9103	215.576	208.866	183.533	209.818	43.1173	43.7561	80.8398	105.685	114.796	59.1968	204.448
1216	cp72-hsa-miR-144	cp72-hsa-miR-145	mmu-miR-144	2.18528	2.23203	2.3241	2.23943	2.1397	2.24615	2.18954	2.16755	2.26376	2.27479	2.21449	2.20757	2.20075	2.29613	2.74034	2.28773	4.12441	3.02412	2.34556	2.76996	1.71468	1.8354	7.80358	6.6055	6.7034	5.42046	2.24521	2.18573	2.24015	2.38124	3.06601	1.77504	6.63323
544	cp72-hsa-miR-144	cp72-hsa-miR-145	mmu-miR-144	2.18528	2.23203	2.01596	2.42834	2.19406	2.0213	3.13776	2.16755	2.17368	2.27479	2.27176	2.26376	2.87078	2.19187	2.74034	2.96393	3.68737	3.02412	2.25935	4.35379	1.71468	4.60919	5.9253	8.87983	6.7034	4.62438	2.2154	2.38017	2.246	2.69173	3.33115	3.16194	6.53323
628	cp72-hsa-miR-145	cp72-hsa-miR-146	mmu-miR-145	2.25192	2.28385	2.23203	2.18237	2.17809	2.19882	2.13073	2.22278	2.05107	2.10984	2.13073	2.1861	1.28452	2.29613	2.14814	2.28773	2.12667	2.15182	2.17506	2.02509	1	4.60919	5.9253	8.87983	4.86997	6.42006	2.23754	2.18261	2.11944	2.00413	2.11966	2.8046	6.52379
1300	cp72-hsa-miR-145	cp72-hsa-miR-146	mmu-miR-145	2.18528	2.08098	2.23203	2.96393	2.38231	2.19882	2.13073	2.16755	2.12667	2.17112	2.13073	1.88603	2.20075	1.30826	1.99742	2.18636	2.1911	2.24784	2.0213	2.17112	1.71468	1.8354	5.9253	6.6055	6.7034	6.42006	2.36555	2.21985	2.07864	1.9232	2.15784	1.77504	6.41356
2	v70-hsa-mir-146a	v70-hsa-mir-146a	mmu-miR-146	48.1	81.8901	93.0965	139.778	94.7796	99.0159	80.8684	84.5304	57.9004	162.044	86.6374	105.816	63.866	94.8487	174.445	119.218	321.967	355.39	150.058	309.143	1.71468	1.8354	38.6666	57.6605	34.522	33.0872	90.7163	89.7986	103.099	113.094	284.139	1.77504	40.9841
674	v70-hsa-mir-146a	v70-hsa-mir-146a	mmu-miR-146	34.7003	50.6657	65.7933	108.88	58.1647	62.8002	61.6947	61.095	29.3235	100.587	40.4727	40.3431	59.4817	83.1258	87.4672	87.3447	176.742	224.653	84.9384	156.922	27.8328	25.2882	25.0783	50.2256	30.5157	25.0783	65.0098	60.9386	52.6816	79.3549	160.814	26.5605	32.7245
41	cp72-hsa-miR-146	cp72-hsa-miR-147	mmu-miR-146	2.1397	2.17506	2.13073	2.13073	2.1397	2.0213	2.13073	2.28385	2.26376	2.27479	2.27176	2.20757	2.20075	2.29613	2.74034	2.18636	2.247	3.43611	2.19882	2.76996	1.71468	1.8354	7.80358	6.6055	4.86997	6.42006	2.14406	2.14389	2.25447	2.35589	2.66297	1.77504	6.42478
713	cp72-hsa-miR-146	cp72-hsa-miR-147	mmu-miR-146	2.18528	2.17506	2.01596	2.13073	2.1397	2.19882	2.01596	1.97382	2.26376	2.21449	2.21449	2.14814	2.20075	1.30826	2.23148	2.09492	2.1911	2.19882	2.17506	2.1911	2.64432	4.60919	2.38444	6.6055	6.7034	5.83472	2.12676	2.08207	2.21022	1.95885	2.18902	3.62676	5.38201
952	cp72-hsa-miR-148a	cp72-hsa-miR-148a	mmu-miR-148a	2.1397	2.17506	2.96393	1.98803	2.17809	2.0213	2.01596	2.16755	2.12667	2.21449	2.0213	2.14814	2.20075	2.19187	2.23148	2.18636	3.68737	3.43611	2.19882	2.29495	2.64432	1.8354	4.9953	26.8406	5.84363	4.62438	2.31668	2.09572	2.12765	2.20261	2.90431	2.23986	10.576
280	cp72-hsa-miR-148a	cp72-hsa-miR-148a	mmu-miR-148a	2.1397	2.17506	2.23203	2.18237	2.1397	2.1191	2.18954	2.16755	2.19882	2.21449	2.21449	2.14814	1.28452	2.19187	2.23148	2.09492	2.26569	3.02412	2.17506	2.29495	1	1.8354	5.9253	6.6055	5.50627	4.62438	2.18229	2.15397	2.19399	1.9507	2.43996	1.4177	5.66536
364	cp72-hsa-miR-148b	cp72-hsa-miR-148b	mmu-miR-148b	14.7566	16.0824	16.4073	11.7563	16.7028	13.7378	10.7414	13.1535	16.7679	16.3257	10.0187	11.429	17.7043	17.1155	15.4053	17.1155	20.0034	24.6054	24.0348	24.0364	19.4264	24.0322	51.3752	39.3608	46.0581	35.972	14.7507	13.5839	13.6353	16.8351	23.17	21.7293	43.1915
1036	cp72-hsa-miR-148b	cp72-hsa-miR-148b	mmu-miR-148b	12.1627	12.1627	12.1627	10.0187	11.7961	12.0164	10.0187	11.096	12.9254	9.18497	9.18497	10.0187	16.0824	14.7566	13.4865	14.7566	17.9752	17.6316	24.0348	17.7093	22.7909	20.0034	45.9814	31.2038	46.0581	36.935	11.6267	11.2318	10.3285	14.7706	19.3377	21.3972	40.0446
954	cp72-hsa-miR-149	cp72-hsa-miR-150	mmu-miR-149	2.87078	2.80828	3.91723	2.42834	2.56948	3.02412	2.25935	5	2.84712	2.65888	3.30169	2.20757	2.87078	4.35379	2.23148	3.50976	4.12441	3.43611	6.60011	3.57755	2.64432	10.3096	14.6779	8.87983	13.3338	11.0677	3.00616	3.21324	2.75382	3.24145	4.43454	6.47694	11.9898
282	cp72-hsa-miR-149	cp72-hsa-miR-150	mmu-miR-149	3.37802	2.28385	2.96393	2.96393	2.27176	2.29495	3.68737	2.80828	3.91723	3.30169	4.01948	3.57755	2.20075	2.19187	3.48801	2.28773	6.60011	4.35379	8.07638	4.35379	1.71468	1	12.7449	11.0383	11.8035	9.93154	2.89743	2.76559	3.70399	2.54209	5.84602	1.35734	11.3796
881	cp72-hsa-miR-150	cp72-hsa-miR-151	mmu-miR-150	18.1074	17.1155	12.1627	16.0824	14.7566	17.1155	19.4264	22.1757	20.8666	17.1155	34.1869	29.6472	21.7489	19.4957	15.4053	18.8605	19.4264	19.4264	18.287	20.0034	28.23	46.2954	59.6921	72.8332	67.6308	89.0895	15.867	18.3685	25.4541	18.8776	19.2858	37.2627	72.3114
209	cp72-hsa-miR-150	cp72-hsa-miR-151	mmu-miR-150	11.429	9.18497	8.36276	10.0187	9.60081	10.1661	12.1627	16.426	18.287	14.12	32.7995	24.0819	20.4374	21.7489	12.1627	11.429	17.9752	24.6054	16.5941	18.3199	26.6165	27.4275	45.9814	47.0727	49.8492	70.8728	9.74887	12.0889	22.3221	16.4445	19.3737	27.022	53.444
570	re72-mmu-miR-151	re72-mmu-miR-152	mmu-miR-151	2.3241	1.97382	2.23203	2.23943	2.56948	2.25481	2.22551	2.22278	2.34556	3.66184	2.27176	2.26376	3.30169	2.19187	1.99742	2.18636	3.209	2.76996	2.17506	2.96393	#VALUE!	2.84712	9.74473	11.0383	9.07517	7.2539	2.19234	2.31815	2.63573	2.41934	2.77949	#VALUE!	9.27802
1242	re72-mmu-miR-151	re72-mmu-miR-152	mmu-miR-151	2.1397	2.08098	2.17809	2.18237	2.05107	2.19882	2.25935	2.22278	2.17368	2.17112	2.27176	2.04168	2.87078	2.29613	2.74034	2.18636	2.56948	2.15182	2.17506	2.25192	2.64432	4.60919	9.74473	8.87983	6.7034	9.93154	2.14529	2.18301	2.16456	2.5234	2.28707	3.62676	8.81487
448	cp72-hsa-miR-152	cp72-hsa-miR-153	mmu-miR-152	6.37563	8.07638	6.15878	3.68737	5.61596	7.30002	7.21689	6.60011	5.88459	4.81083	12.3899	5.61596	8.07638	7.63455	7.86995	9.59279	10.7414	10.7414	7.21689	6.15878	7.86995	10.3096	21.8805	18.3552	17.7071	17.082	6.07454	6.68324	7.17531	8.29342	8.71463	9.08976	18.7562
1120	cp72-hsa-miR-152	cp72-hsa-miR-153	mmu-miR-152	5.29904	6.60011	6.84158	3.68737	7.0759	7.30002	4.35379	4.12441	4.22405	5.29904	10.7414	4.35379	6.37563	6.37563	7.86995	9.59279	8.07638	7.21689	7.21689	8.36276	5.04806	10.3096	20.5697	16.5337	17.7071	15.2162	5.60702	5.71353	6.15458	7.5535	7.71823	7.67881	17.5067
741	re72-hsa-miR-153	re72-hsa-miR-154	mmu-miR-153	1.99657	2.17506	2.01596	2.0213	1.88603	1.98803	2.01596	1.97382	2.00686	2.02509	2.0213	1.88603	1.28452	2.19187	1.99742	2.18636	2.06663	2.28385	2.17506	2.1191	1.71468	1.8354	3.96774	2.68667	6.7034	5.42046	2.05222	1.96596	1.98482	1.91504	2.16116	1.77504	4.69457
69	re72-hsa-miR-153	re72-hsa-miR-154	mmu-miR-153	1.94569	1.24584	1	1	1.62213	1.62213	1.948	2.06703	1.73242	1.88603	1	1.97382	1.98373	2.03653	1.99742	1.97134	1	1.98803	2.0213	1	3.91723	1.8354	2.38444	2.68667	2.38444	4.62438	1.29788	1.81482	1.64807	1.99725	1.50233	2.87631	3.01998
446	cp72-hsa-miR-154	cp72-hsa-miR-155	mmu-miR-154	4.35379	6.60011	7.21689	6.60011	5	6.37797	5.61596	6.60011	7.21689	5.29904	9.59764	6.15878	6.37563	7.63455	4.80321	6.37563	10.7414	21.307	6.90504	11.429	10.0187	4.60919	26.8406	20.5697	20.5697	20.0698	6.19272	5.89851	7.06808	6.29725	12.5956	7.31395	22.0124
1118	cp72-hsa-miR-154	cp72-hsa-miR-155	mmu-miR-154	8.36276	6.60011	8.7701	8.36276	9.18497	8.07638	8.07638	8.26921	7.64389	5.29904	12.3899	8.07638	11.0802	10.3738	11.429	10.7414	16.5201	13.4865	12.1627	13.4865	5.04806	10.3096	23.4746	16.5337	17.7071	16.5472	8.02393	8.40173	8.35229	10.9061	13.914	7.67881	18.5656
137	cp72-mmu-miR-155	cp72-mmu-miR-156	mmu-miR-155	16.6009	12.1627	16.0479	11.7563	17.6989	17.6979	12.8152	14.7566	17.1155	14.7566	30.6375	16.0618	17.7043	17.1155	15.4053	11.429	13.4865	3.78738	8.36276	10.7414	16.5603	20.0034	35.5139	24.2632	31.2038	37.4181	14.1419	15.7422	19.6429	15.4135	9.09452	18.2819	32.0997
809	cp72-mmu-miR-155	cp72-mmu-miR-156	mmu-miR-155	12.1627	12.1627	10.7414	11.7563	12.1627	11.429	9.18497	10.7648	13.3152	8.36276	29.0892	11.0839	11.7901	14.7566	9.59279	9.59279	8.07638	11.429	7.21689	9.18497	16.5603	21.7489	31.4574	26.8406	28.4695	33.0872	11.7057	10.8854	15.4628	11.4331	8.97682	19.1546	29.9637
461	cp72-hsa-miR-15a	cp72-hsa-miR-15a	mmu-miR-15a	700.843	700.708	512.137	488.627	510.852	480.323	509.402	511.208	575.336	517.559	364.688	534.815	461.624	465.076	445.766	444.839	473.283	444.871	464.56	451.126	177.997	477.225	992.736	942.256	860.866	879.357	600.579	502.946	498.1	454.326	458.46	327.611	918.804
1133	cp72-hsa-miR-15a	cp72-hsa-miR-15a	mmu-miR-15a	442.217	382.346	366.889	347.757	379.879	387.721	341.414	386.022	435.207	394.252	234.434	480.141	347.338	361.437	228.432	214.321	295.423	238.996	220.53	352.389	1148.42	750.596	936.307	872.776	904.245	816.16	384.802	373.759	386.009	287.882	276.834	949.51	882.372
1217	cp72-hsa-miR-15b	cp72-hsa-miR-15b	mmu-miR-15b	286.799	265.231	227.054	216.713	239.921	308.063	196.347	204.85	339.394	357.508	128.961	340.226	356.068	361.437	213.713	224.684	333.688	314.964	342.853	337.892	605.931	484.059	519.262	580.247	636.812	514.53	248.949	237.295	291.522	288.976	332.349	544.995	562.713
545	cp72-hsa-miR-15b	cp72-hsa-miR-15b	mmu-miR-15b	324.815	388.791	281.332	288.082	312.152	315.281	327.2	308.908	396.552	388.109	176.705	432.636	336.243	345.578	274.939	212.422	311.705	328.477	334.315	349.441	380.504	609.948	490.868	575.991	584.013	504.218	320.755	315.885	348.501	292.296	330.984	495.226	538.773
1038	cp72-hsa-miR-16	cp72-hsa-miR-17	mmu-miR-16	25.1913	24.2519	21.7489	20.873	21.7489	24.6054	19.4264	17.1155	20.4326	21.7489	2.24784	1.97382	26.6165	25.6098	17.1155	20.2437	18.9959	14.7566	27.5984	13.4865	11.0799	15.4053	33.0872	31.2038	35.972	44.0468	23.0163	20.724	11.6008	22.3964	18.7093	13.2426	36.0775
366	cp72-hsa-miR-16	cp72-hsa-miR-17	mmu-miR-16	23.8508	24.6054	19.9011	18.859	20.3648	20.0034	17.8131	13.4865	24.965	22.6033	2.21449	2.26376	22.1766	28.23	13.4865	15.7534	17.1155	24.6054	21.7489	16.0824	18.287	20.0034	33.9012	31.2038	31.8407	39.3608	21.8041	17.917	13.0117	19.9116	19.8881	19.1452	34.0766
1210	cp72-mmu-miR-17-3p	cp72-mmu-miR-17-3p	mmu-miR-17-3p	4.35379	4.7937	5.29904	4.942	5	3.43976	5.61596	5	5.61596	4.13351	4.59592	5.61596	10.3738	6.37563	2.74034	5.29904	6.60011	4.35379	6.37819	3.57755	12.8075	12.8075	21.8805	22.5875	21.8805	20.6765	4.84713	4.76393	4.99033	6.1972	5.22741	12.8075	21.7563
538	cp72-mmu-miR-17-3p	cp72-mmu-miR-17-3p	mmu-miR-17-3p	7.63455	8.07638	6.15878	8.07638	9.18497	7.30002	6.37563	4.12441	8.36276	8.07638	5.29904	6.15878	11.7901	10.3738	3.48801	3.50976	4.7937	6.15878	7.21689	2.76996	12.8075	4.60919	20.0945	18.3552	17.7071	18.7318	7.48652	6.74625	6.97424	7.29042	5.23483	8.70834	18.7222
33	cp72-hsa-miR-17-5p	cp72-hsa-miR-17-5p	mmu-miR-17-5p	83.355	107.283	85.1514	76.2693	84.6448	88.0728	64.6666	70.5272	96.1122	93.7579	25.0034	29.6472	73.7724	61.6792	51.2676	66.3352	44.5553	43.6997	65.1714	47.4548	81.561	57.9103	95.109	75.2546	72.0701	83.9204	88.0146	76.9778	61.1302	63.2636	50.2203	69.7356	81.5885
705	cp72-hsa-miR-17-5p	cp72-hsa-miR-17-5p	mmu-miR-17-5p	88.6888	88.7284	85.5639	65.7748	83.3752	71.0179	55.1044	52.7123	62.1605	70.051	21.7489	21.7489	71.1427	84.3598	38.6229	55.4979	52.7629	65.2525	53.3328	39.8098	77.3721	69.7824	74.9278	60.2535	57.9271	82.557	82.189	65.5524	43.9273	62.4058	52.7895	73.5773	68.9164
254	v70-hsa-mir-18a	v70-hsa-mir-18a	mmu-miR-18	44.248	63.4749	55.1044	102.062	65.2525	60.8894	55.9392	40.2726	48.7995	119.973	35.9244	56.0905	57.7036	67.8754	93.9547	64.3588	159.71	176.135	83.0706	170.448	23.7603	24.6054	65.2485	109.879	60.9692	63.1628	66.2224	55.5884	65.1968	70.9731	147.341	24.1829	74.8149
1010	v70-hsa-mir-18b	v70-hsa-mir-18b	mmu-miR-18	115.999	143.547	173.613	184.162	162.581	94.0844	149.18	119.848	79.9017	166.584	83.4863	88.9402	145.374	171.636	173.256	152.632	369.635	404.394	177.207	404.165	24.6054	25.2882	47.4756	60.2535	49.0778	41.6209	154.33	131.423	104.728	160.725	338.85	24.9468	49.6069
338	v70-hsa-mir-18b	v70-hsa-mir-18b	mmu-miR-18	30.9545	57.1943	54.3222	55.8494	50.1374	35.828	37.7903	36.3329	30.2464	69.2501	35.5913	39.7459	40.6829	37.4083	65.2525	55.4979	101.609	110.607	53.3328	108.57	29.4151	33.3442	45.9814	49.0778	44.2806	41.0526	49.5801	40.0221	43.7084	49.7104	93.5295	31.3796	45.0981
926	v70-hsa-mir-18a	v70-hsa-mir-18a	mmu-miR-18	30.0825	38.6229	42.1608	48.9778	38.2031	35.828	31.1524	29.4763	28.9496	51.7373	22.6015	26.0601	28.8261	35.828	37.2204	30.4304	69.5703	73.4343	32.7995	61.6549	18.287	10.3096	37.9756	42.1913	33.0872	36.935	39.961	33.665	32.3371	33.0762	59.3647	14.2983	37.5473
629	cp72-hsa-miR-18	cp72-hsa-miR-19	mmu-miR-18	2.87078	2.38351	2.96393	2.42834	2.56948	2.76996	2.17368	2.28385	2.84712	3.30169	2.17809	2.20757	2.20075	2.03653	2.23148	2.09492	2.1911	2.24784	2.25935	2.1911	2.64432	1.8354	6.7034	8.87983	9.49323	5.83472	2.66164	2.44924	2.63362	2.14092	2.22235	2.23986	7.72779
1301	cp72-hsa-miR-18	cp72-hsa-miR-19	mmu-miR-18	2.25192	2.23203	2.3241	2.96393	2.56948	2.29495	2.18954	2.11949	2.34556	2.46353	1.97614	2.20757	2.29613	2.19187	1.99742	2.09492	1.97382	2.19882	2.17506	2.17112	2.64432	1.8354	6.7034	8.87983	5.84363	7.2539	2.44299	2.29336	2.2482	2.14509	2.12971	2.23986	7.17019
42	cp72-hsa-miR-181a	cp72-hsa-miR-181a	mmu-miR-181a	2.1397	2.17506	2.13073	1.98803	2.17809	2.25481	2.13073	2.22278	2.24615	2.17112	2.21449	2.14814	2.87078	2.29613	2.14814	2.18636	2.1911	2.17368	2.25935	2.22755	1	1	5.9253	8.87983	8.65186	7.52752	2.10838	2.1966	2.19498	2.37535	2.21292	1	7.74613
714	cp72-hsa-miR-181a	cp72-hsa-miR-181a	mmu-miR-181a	1.99657	2.08098	1.93408	2.13073	2.23203	2.0213	2.18954	2.06703	2.19882	2.02509	1.88603	2.04168	2.20075	2.19187	1.99742	2.28773	2.247	2.19882	2.1191	2.07294	7.86995	1.8354	6.7034	8.87983	7.80358	7.2539	2.03559	2.12747	2.0379	2.16944	2.15947	4.85267	7.66018
798	cp72-hsa-miR-181b	cp72-hsa-miR-181b	mmu-miR-181b	8.36276	9.18497	11.7944	11.0448	10.7414	10.1661	10.0187	8.75675	7.64389	6.60011	23.4672	10.3828	6.37563	6.37563	7.86995	10.7414	3.68737	4.35379	3.91723	4.35379	7.86995	4.60919	19.6178	18.3552	16.003	21.2759	10.0967	9.92075	12.0235	7.84066	4.07804	6.23957	18.8129
126	cp72-hsa-miR-181b	cp72-hsa-miR-181b	mmu-miR-181b	14.7566	10.0187	10.7414	9.18497	8.36276	10.4625	11.429	10.0187	13.3152	8.07638	27.9611	12.1627	18.287	16.8517	13.4865	15.4227	10.0187	8.36276	6.15878	14.7566	7.86995	15.4053	14.6779	16.5337	13.3338	18.7318	11.1754	10.0683	15.3788	16.012	9.82422	11.6376	15.8193
210	cp72-hsa-miR-181c	cp72-hsa-miR-181c	mmu-miR-181c	24.8985	23.8935	23.6542	20.873	21.7489	22.4822	14.7566	21.0133	24.6054	26.6165	8.36276	16.2985	26.6165	23.4672	20.0034	18.8605	22.6011	27.1551	21.7489	22.3217	25.6048	42.7747	40.7784	35.972	35.972	39.9226	23.3298	20.0003	18.9708	22.2369	23.4567	34.1897	38.1612
882	cp72-hsa-miR-181c	cp72-hsa-miR-181c	mmu-miR-181c	20.0034	27.9209	69.0678	20.4374	22.3938	22.9737	11.7946	16.426	18.287	19.4264	8.36276	13.4865	18.287	17.1155	11.429	11.429	11.429	12.1627	16.0824	12.1627	23.7603	28.23	35.5139	33.0872	37.6532	38.8736	34.3574	18.397	14.8907	14.5651	12.9592	25.9952	36.282
568	re72-hsa-miR-181c	re72-hsa-miR-181c	mmu-miR-181c	1.99657	1.24584	2.13073	2.0213	2.05107	2.0213	1.12855	1.31621	2.00686	1.99657	2.0213	2.04168	2.20075	2.03653	1.99742	1.97134	2.12667	2.06663	2.1191	1.94569	1	1.8354	2.38444	5.06589	4.20411	4.62438	1.84861	1.62929	2.0166	2.05151	2.06452	1.4177	4.0697
1240	re72-hsa-miR-181c	re72-hsa-miR-181c	mmu-miR-181c	1.41983	3.209	2.01596	2.13073	2.05107	1.92254	2.01596	2.06703	2.00686	1.99657	1.88603	1	2.12062	2.03653	1.20102	1.97134	2.06663	1.98803	2.0213	1.85021	1	1.8354	2.38444	2.68667	2.38444	2.38444	2.19388	2.01415	1.72237	1.83238	1.98154	1.4177	2.45999
966	cp72-hsa-miR-182	cp72-hsa-miR-183	mmu-miR-182	2.25192	2.08098	2.96393	2.96393	3.57755	2.76996	3.13776	2.80828	3.49519	2.17112	6.94394	2.26376	2.87078	2.87078	2.74034	3.50976	2.28385	2.17368	3.02412	2.17112	1.71468	1.8354	12.7449	14.3845	15.0697	14.097	2.56519	3.07339	3.7185	2.99792	2.41319	1.77504	14.074
294	cp72-hsa-miR-182	cp72-hsa-miR-183	mmu-miR-182	2.3241	2.80828	2.3241	2.42834	4.01948	3.37802	2.65888	3.30169	4.34812	3.30169	10.3778	5.61596	3.91723	2.87078	4.80321	2.28773	4.12441	2.24784	4.12441	2.96393	#VALUE!	1.8354	14.6779	12.767	13.3338	14.097	2.4712	3.33952	5.91089	3.46974	3.36515	#VALUE!	13.7189
1134	cp72-hsa-miR-183	cp72-hsa-miR-184	mmu-miR-183	30.6728	31.0245	25.2333	22.1766	27.4246	28.23	19.4264	22.6044	29.0892	24.6054	26.8855	28.23	29.0178	21.7489	25.2869	22.2233	27.7126	22.602	26.9452	25.921	21.7489	4.60919	113.98	84.5597	91.2769	84.7343	27.2768	24.4213	27.2025	24.5692	25.7952	13.179	93.6378
462	cp72-hsa-miR-183	cp72-hsa-miR-184	mmu-miR-183	31.7989	27.5952	19.6417	12.8798	20.8208	23.4672	20.0034	24.976	41.6248	30.0285	30.1108	30.9831	34.1993	30.4304	25.957	28.23	28.23	29.4282	33.3988	29.7654	20.0034	21.7489	72.2383	60.2535	72.0701	71.5521	22.9789	22.3169	33.1868	29.7042	30.2056	20.8762	69.0285
1218	cp72-hsa-miR-184	cp72-hsa-miR-185	mmu-miR-184	363.886	401.559	471.391	371.14	514.453	423.219	307.762	360.266	467.852	507.076	548.593	343.149	366.07	411.828	469.528	397.68	505.879	402.667	372.983	427.993	319.545	541.14	1073.74	1093.45	1056.06	1109.61	401.994	401.425	466.668	411.277	427.381	430.342	1083.22
546	cp72-hsa-miR-184	cp72-hsa-miR-185	mmu-miR-184	478.195	495.616	431.108	402.582	564.303	496.063	418.121	402.052	510.199	469.799	714.548	455.534	478.77	424.583	513.562	497.541	522.473	466.167	396.329	394.932	459.625	599.472	866.199	857.536	865.487	1158.08	451.875	470.135	537.52	478.614	444.975	529.549	936.825
1302	cp72-hsa-miR-185	cp72-hsa-miR-186	mmu-miR-185	4814.82	3161.26	5187.69	5748.68	1484.25	8105.53	4960.67	8253.81	8156.28	3962.14	4982.81	5602.35	1354.98	1202.75	1212.27	1582.67	1154.95	981.085	1096.34	1107.61	8864.54	6063.87	11724.3	11074.7	14974	21909.1	4728.11	5701.06	5675.89	1338.17	1085	7464.21	14920.5
630	cp72-hsa-miR-185	cp72-hsa-miR-186	mmu-miR-185	5056.83	4631.68	4175.42	1185.54	2183.62	5244.8	5140.53	4124.99	2320.12	1865.51	5635.05	3095.05	1215.74	979.251	1249.09	1264.95	1041.8	990.559	981.436	967.435	3665.83	3057.75	7307.79	6982.91	9888.09	21926.1	3762.37	4173.49	3228.93	1177.26	995.306	3361.79	11526.2
43	cp72-hsa-miR-186	cp72-hsa-miR-187	mmu-miR-186	2.18528	2.23203	2.23203	2.18237	2.1397	2.19882	2.18954	2.28385	2.26376	2.27479	2.27176	2.20757	2.12062	3.78738	2.14814	2.96393	3.209	3.02412	2.34556	3.57755	1.71468	1.8354	6.7034	6.6055	6.7034	8.78492	2.20793	2.20298	2.25447	2.75502	3.03906	1.77504	7.1993
715	cp72-hsa-miR-186	cp72-hsa-miR-187	mmu-miR-186	1.41983	2.08098	1.93408	1.98803	1	1.92254	2.01596	2.06703	1	1.88603	1	1	1.28452	2.03653	1.20102	1	1.97382	2.18044	1.85021	1.94569	2.1803	4.60919	6.7034	5.06589	4.86997	7.2539	1.85573	1.75138	1.22151	1.38052	1.98754	3.39475	5.97329
799	cp72-hsa-miR-187	cp72-hsa-miR-188	mmu-miR-187	28.4556	22.6843	25.2333	25.2361	21.2822	22.4822	29.3829	28.23	30.9723	27.2681	19.6219	38.2067	36.3022	41.6459	26.6165	30.4304	28.9254	32.3277	30.5373	30.4304	56.7993	67.6886	62.3612	71.6918	69.3715	66.6813	25.4024	25.3443	29.0172	33.7487	30.5552	62.244	67.5265
127	cp72-hsa-miR-187	cp72-hsa-miR-188	mmu-miR-187	36.5242	29.851	34.2938	36.5987	31.0075	32.2322	47.6956	40.2726	40.1121	32.7995	28.4061	48.1	38.6229	48.1	28.23	40.1044	29.5932	28.23	38.6229	39.8098	36.9485	44.5203	60.9317	75.2546	63.1281	66.203	34.3169	37.802	37.3544	38.7643	34.064	40.7344	66.3794
883	cp72-hsa-miR-188	cp72-hsa-miR-189	mmu-miR-188	25.7762	28.9083	23.4672	29.0892	25.9403	28.376	26.2903	26.8215	28.9496	27.9202	18.6699	13.4865	34.1993	48.1	26.6165	29.0892	18.7804	29.0892	24.0348	29.2593	2.1803	4.60919	45.2478	52.5879	56.5232	59.1795	26.8102	26.857	22.2565	34.5013	25.2909	3.39475	53.3846
211	cp72-hsa-miR-188	cp72-hsa-miR-189	mmu-miR-188	1	1.97382	2.01596	1	1.88603	1.62213	1.948	1.31621	2.05107	1.62213	1.88603	1.97382	1.28452	1.30826	1.99742	1.97134	1.62213	1.85021	1.92254	1	5.04806	1.8354	4.9953	5.06589	3.80117	16.5472	1.49744	1.69309	1.88326	1.64038	1.59872	3.44173	7.60238
967	cp72-hsa-miR-189	cp72-hsa-miR-190	mmu-miR-189	7.63455	6.60011	7.21689	6.60011	7.60649	8.36276	5.61596	8.07638	10.0187	10.2696	9.18497	9.18497	10.3738	10.3738	11.429	11.429	10.7414	8.36276	9.18497	10.0187	11.0799	9.38362	33.0872	22.5875	31.8407	26.8406	7.01291	7.4154	9.66456	10.9014	9.57697	10.2318	28.589
295	cp72-hsa-miR-189	cp72-hsa-miR-190	mmu-miR-189	2.18528	2.23203	2.01596	2.13073	2.1397	1.98803	2.13073	2.16755	3.49519	1.94569	2.13073	2.04168	2.20075	1.66905	1.99742	2.18636	1.92254	1.98803	1.92254	1.94569	1.71468	1.8354	11.2727	8.87983	12.7449	9.93154	2.141	2.1065	2.40332	2.01339	1.9447	1.77504	10.7073
379	cp72-hsa-miR-190	cp72-hsa-miR-191	mmu-miR-190	2.1397	2.28385	2.17809	1.88603	2.05107	2.1191	2.18954	2.16755	2.17368	2.21449	2.13073	1.97382	1.98373	2.03653	1.99742	2.96393	4.7937	3.78738	2.17506	2.29495	2.64432	1.8354	3.96774	5.06589	4.86997	7.2539	2.12192	2.13182	2.12318	2.2454	3.26278	2.23986	5.28937
1051	cp72-hsa-miR-190	cp72-hsa-miR-191	mmu-miR-190	2.18528	2.17506	2.23203	2.18237	2.05107	2.0213	2.01596	2.16755	2.00686	2.17112	2.13073	2.14814	1.98373	2.19187	2.17368	2.28773	2.1911	2.28385	2.19882	3.91723	1.71468	1.8354	1.30088	5.06589	5.84363	1.30088	2.19369	2.06397	2.11421	2.15925	2.64775	1.77504	3.37782
422	v70-hsa-mir-191	v70-hsa-mir-192	mmu-miR-191	35.828	39.6484	58.642	65.1374	58.1647	48.5296	44.3813	44.8772	43.3528	91.4645	36.8012	38.5851	42.7747	55.1044	66.3526	58.6626	116.929	134.77	61.307	133.251	14.7566	12.8075	48.2786	72.2646	51.3752	47.0114	49.8139	48.9882	52.5509	55.7236	111.564	13.7821	54.7325
1094	v70-hsa-mir-191	v70-hsa-mir-192	mmu-miR-191	56.156	51.5371	57.9347	84.3471	69.2349	60.4121	52.1064	55.1044	25.6906	54.367	28.9215	32.7397	43.6552	60.5813	59.2854	52.0424	95.8926	158.556	51.5746	105.394	14.7566	15.4053	30.0429	35.972	39.3608	31.2038	62.4937	59.2145	35.4297	53.8911	102.854	15.081	34.1449
1135	cp72-hsa-miR-191	cp72-hsa-miR-192	mmu-miR-191	2.3241	2.28385	2.23203	2.18237	2.23203	2.19882	2.25935	2.28385	2.84712	2.10984	1.97614	2.04168	3.0859	3.78738	2.74034	2.28773	2.28385	2.76996	3.02412	2.96393	2.64432	4.60919	8.65186	11.0383	11.2727	11.0677	2.25559	2.24351	2.2437	2.97534	2.76046	3.62676	10.5076
463	cp72-hsa-miR-191	cp72-hsa-miR-192	mmu-miR-191	1.41983	1	1	1	1	1.62213	1.12855	1	1.73242	1	1	1.88603	1.98373	1.30826	1.99742	1	1.85021	1	1	1	1.71468	1.8354	2.38444	2.68667	4.86997	5.83472	1.10496	1.18767	1.40461	1.57235	1.21255	1.77504	3.94395
450	cp72-hsa-miR-192	cp72-hsa-miR-193	mmu-miR-192	2.1397	2.08098	1.93408	2.18237	2.05107	1.98803	2.13073	2.01375	2.05107	1.88603	2.17809	2.04168	2.12062	2.29613	1.99742	2.09492	2.1911	2.28385	2.17506	2.1911	1.71468	1.8354	4.9953	5.06589	3.80117	3.80117	2.08428	2.0459	2.03922	2.12727	2.21028	1.77504	4.41588
1122	cp72-hsa-miR-192	cp72-hsa-miR-193	mmu-miR-192	2.18528	2.17506	2.01596	2.0213	2.05107	2.0213	2.01596	1.31621	1.92254	1.99657	2.0213	1.88603	1.28452	2.19187	1.99742	2.28773	2.17112	2.15182	1.97382	2.1191	1.71468	1.8354	3.96774	1.30088	4.86997	3.80117	2.0994	1.85114	1.95661	1.94038	2.10397	1.77504	3.48494
506	v70-hsa-mir-193a	v70-hsa-mir-193a	mmu-miR-193	20.0034	23.8935	24.5732	30.5368	23.4672	19.1354	22.6056	19.4264	20.8666	60.7782	28.5801	26.0601	21.7489	30.4304	37.2204	7.21689	73.2973	94.6035	33.3988	88.6054	2.64432	4.60919	33.9012	65.2485	34.522	28.3573	24.7517	21.1586	34.0712	24.1541	72.4763	3.62676	40.5073
1178	v70-hsa-mir-193a	v70-hsa-mir-193a	mmu-miR-193	39.4747	66.1103	65.2525	95.6186	59.2024	55.9183	47.6956	42.7747	30.1323	92.9939	32.7995	32.7397	17.1155	74.6274	107.03	64	171.451	176.135	88.0728	184.042	10.5601	12.8075	26.8406	47.0727	25.0783	20.0698	66.614	51.3977	47.1664	65.6932	154.925	11.6838	29.7653
547	cp72-hsa-miR-193	cp72-hsa-miR-194	mmu-miR-193	2.18528	2.23203	2.23203	2.13073	2.19406	2.17368	2.18954	2.16755	2.19882	2.17112	2.27176	2.23643	2.20075	3.78738	2.74034	2.03662	2.56948	2.76996	2.17506	2.76996	1.71468	1.8354	6.32007	5.06589	7.80358	8.78492	2.19501	2.18121	2.21953	2.69127	2.57111	1.77504	6.99361
1219	cp72-hsa-miR-193	cp72-hsa-miR-194	mmu-miR-193	28.0624	2.17506	2.13073	2.0213	2.05107	2.1191	2.13073	2.06703	2.15178	2.02509	2.17809	2.14814	2.20075	2.19187	2.23148	2.09492	2.17112	2.15182	2.1191	2.1911	2.64432	1.8354	1.30088	5.06589	3.80117	1.30088	8.59737	2.09198	2.12578	2.17975	2.15829	2.23986	2.8672
631	cp72-hsa-miR-194	cp72-hsa-miR-195	mmu-miR-194	98.4028	103.886	141.857	125.43	96.0235	145.817	102.778	110.176	114.001	96.0507	87.2694	124.192	49.0868	38.193	85.21	89.3107	42.9212	37.5674	94.1593	33.2521	99.8948	70.8736	204.979	174.957	222.878	202.083	117.394	113.699	105.378	65.4501	51.975	85.3842	201.224
1303	cp72-hsa-miR-194	cp72-hsa-miR-195	mmu-miR-194	66.7208	61.3658	83.9142	70.0083	68.9276	77.8091	81.1786	64.4298	76.1309	57.5405	37.9752	83.3628	13.4865	16.5846	32.7995	95.6181	29.9852	13.4865	24.6054	25.921	26.6165	17.6916	175.986	153.703	123.185	160.083	70.5023	73.0863	63.7523	39.6222	23.4995	22.154	153.239
1206	cp72-hsa-miR-195	cp72-hsa-miR-196	mmu-miR-195	493.823	438.664	410.53	343.225	411.786	366.601	348.994	351.94	392.347	375.846	344.893	352.911	430.297	399.346	277.118	309.947	357.023	374.829	411.526	372.51	120.271	351.421	886.945	863.794	966.815	782.766	421.56	369.83	366.499	354.177	378.972	235.846	875.08
534	cp72-hsa-miR-195	cp72-hsa-miR-196	mmu-miR-195	447.158	439.762	341.904	347.757	368.738	369.754	361.085	382.726	475.613	402.453	350.41	396.516	405.076	367.056	328.884	311.481	346.583	380.087	380.735	367.287	141.315	308.354	787.682	689.706	811.284	672.928	394.145	370.576	406.248	353.124	368.673	224.835	740.4
687	v70-mmu-mir-195	v70-mmu-mir-196	mmu-miR-195	268.863	309.125	293.685	300.202	248.372	245.637	268.41	251.262	177.057	185.937	241.895	223.908	169.398	166.811	162.694	185.64	124.341	170.878	211.926	148.867	189.251	31.7715	568.778	638.305	596.405	443.944	292.969	253.42	207.199	171.136	164.003	110.511	561.858
15	v70-mmu-mir-195	v70-mmu-mir-196	mmu-miR-195	150.195	319.852	231.488	323.727	349.195	366.601	343.171	316.101	404.599	404.89	331.299	396.145	215.513	225.573	368.049	282.735	239.257	188.005	384.305	196.519	2.64432	4.60919	640.256	489.587	457.127	563.041	256.316	343.767	384.233	272.967	252.022	3.62676	537.503
44	cp72-hsa-miR-196a	cp72-hsa-miR-196a	mmu-miR-196a	2.18528	2.23203	2.01596	2.42834	2.17809	2.17368	2.01596	2.16755	2.17368	2.27479	2.21449	2.14814	2.12062	2.29613	2.14814	1.97134	2.28385	3.78738	2.17506	2.96393	2.64432	1.8354	5.9253	5.06589	4.86997	5.42046	2.2154	2.13382	2.20278	2.13406	2.80256	2.23986	5.3204
716	cp72-hsa-miR-196a	cp72-hsa-miR-196a	mmu-miR-196a	2.3241	2.28385	2.23203	2.42834	2.27176	2.25481	2.25935	2.28385	2.19882	2.27479	3.30169	2.20757	2.20075	2.87078	2.74034	2.96393	3.68737	4.35379	2.25935	3.57755	1.71468	1.8354	5.9253	2.68667	5.84363	6.42006	2.31708	2.26744	2.49572	2.69395	3.46951	1.77504	5.21891
800	cp72-hsa-miR-196b	cp72-hsa-miR-196b	mmu-miR-196b	2.87078	3.209	3.91723	3.90452	3.57755	3.66184	3.13776	2.28385	3.04843	3.66184	5.29904	3	4.35379	5.29904	7.86995	3.50976	7.60572	9.13085	3.91723	8.36276	5.04806	1.8354	12.7449	12.767	10.8664	11.8035	3.47538	3.16525	3.75233	5.25813	7.25414	3.44173	12.0455
128	cp72-hsa-miR-196b	cp72-hsa-miR-196b	mmu-miR-196b	2.3241	2.80828	2.3241	2.42834	2.27176	2.76996	2.65888	2.80828	2.26376	2.65888	2.92256	2.20757	3.30169	2.87078	2.74034	2.28773	4.12441	2.8089	3.43611	2.29495	#VALUE!	1.8354	8.65186	8.87983	6.7034	7.2539	2.4712	2.62722	2.51319	2.80013	3.16609	#VALUE!	7.87225
380	cp72-hsa-miR-199a	cp72-hsa-miR-199a	mmu-miR-199a	4.35379	5.88111	2.96393	2.42834	4.01948	3.66184	3.13776	3.30169	6.45315	2.65888	6.60011	2.56948	5.29904	7.63455	4.80321	4.20311	4.7937	19.5719	6.15878	3.57755	2.64432	1.8354	17.082	12.767	12.7449	14.6779	3.90679	3.5302	4.5704	5.48498	8.52548	2.23986	14.318
1052	cp72-hsa-miR-199a	cp72-hsa-miR-199a	mmu-miR-199a	4.35379	4.12441	2.17809	2.96393	3.209	3.91723	2.65888	3.30169	6.15878	3.30169	4.94064	4.35379	4.35379	5.29904	3.48801	5.29904	4.12441	3.78738	5.61596	3.91723	2.64432	4.60919	20.5697	5.06589	16.003	11.0677	3.40505	3.2717	4.68872	4.60997	4.36124	3.62676	13.1766
655	re72-hsa-miR-199a-star	re72-hsa-miR-199a-star	mmu-miR-199a-star	10.0187	16.0824	22.604	24.512	8.07638	6.15878	32.5976	36.3329	11.429	14.7566	16.0824	20.4349	3.91723	13.4865	25.957	19.4264	7.60572	6.60011	21.0539	18.3199	34.3074	42.7747	50.2363	33.0872	46.0581	46.0509	18.3043	20.7914	15.6758	15.6968	13.3949	38.541	43.8582
1136	cp72-hsa-miR-199a-star	cp72-hsa-miR-199a-star	mmu-miR-199a-star	7.99624	6.60011	12.1627	13.4865	6.39	4.12441	14.7566	15.6364	2.34556	3.66184	6.60011	4.35379	8.76423	23.4672	15.4053	9.59279	9.18497	4.35379	4.59592	11.429	7.86995	1.8354	32.2752	22.3307	16.003	24.0192	10.0614	10.2269	4.24032	14.3074	7.39092	4.85267	23.657
464	cp72-hsa-miR-199a-star	cp72-hsa-miR-199a-star	mmu-miR-199a-star	2.3241	2.23203	2.13073	2.0213	2.00686	1.98803	2.13073	2.16755	2.12667	3.30169	6.60011	2.26376	2.29613	6.37563	4.80321	4.20311	2.56948	3.43611	8.07638	3.91723	1.71468	4.60919	28.4695	16.5337	20.5697	22.0693	2.17704	2.07329	3.57306	4.41952	4.4998	3.16194	21.9105
1327	re72-hsa-miR-199a-star	re72-hsa-miR-199a-star	mmu-miR-199a-star	4.35379	8.07638	12.1627	12.8798	3.57755	4.12441	14.7566	14.7566	2.17368	2.27479	8.07638	8.07638	3.30169	8.76423	24.6054	13.4865	3.209	2.19882	13.4865	9.18497	7.86995	38.6229	14.6779	12.767	22.8505	17.082	9.36814	9.30381	5.15031	12.5395	7.01983	23.2464	16.8443
221	cp72-mmu-miR-199b	cp72-mmu-miR-199b	mmu-miR-199b	1.99657	1.97382	2.13073	2.13073	2.1397	2.1191	2.13073	2.22278	2.05107	2.10984	2.21449	2.20757	2.12062	1.30826	2.23148	1.97134	2.12667	2.17368	2.0213	2.02509	2.64432	1.8354	3.96774	5.06589	6.7034	6.42006	2.05796	2.15308	2.14574	1.90792	2.08668	2.23986	5.53927
893	cp72-mmu-miR-199b	cp72-mmu-miR-199b	mmu-miR-199b	2.1397	2.08098	2.17809	2.18237	2.00686	2.0213	2.18954	1.97382	2.05107	2.21449	2.21449	2.20757	1.98373	1.30826	2.14814	2.09492	1.92254	2.01375	2.0213	1.94569	1.71468	4.60919	3.96774	5.06589	5.84363	6.42006	2.14529	2.04788	2.1719	1.88376	1.97582	3.16194	5.32433
1304	cp72-hsa-miR-19a	cp72-hsa-miR-19a	mmu-miR-19a	3.37802	2.80828	4.35379	5.29904	3.57755	3.66184	2.65888	3.30169	3.49519	5.29904	2.17809	2.04168	3.48241	3.78738	3.48801	2.28773	3.44329	4.35379	2.80828	2.29495	1.71468	1.8354	6.7034	6.6055	7.80358	7.2539	3.95978	3.29999	3.2535	3.26138	3.22508	1.77504	7.09159
632	cp72-hsa-miR-19a	cp72-hsa-miR-19a	mmu-miR-19a	3.37802	3.39312	3.43611	3.53299	3.06509	3.02412	2.13073	2.28385	3.49519	3.30169	2.0213	2.20757	2.87078	2.19187	2.74034	1.97134	2.247	2.28385	2.25935	2.1191	2.64432	1.8354	4.9953	5.06589	6.7034	5.83472	3.43506	2.62595	2.75644	2.44358	2.22732	2.23986	5.64982
45	cp72-hsa-miR-19b	cp72-hsa-miR-19b	mmu-miR-19b	3.91723	4.12441	3.43611	2.42834	3.57755	4.12441	3.40872	3.30169	4.59592	3.30169	2.27176	2.26376	4.35379	3.78738	3.48801	4.20311	3.68737	3.78738	4.12441	3.91723	1.71468	1.8354	9.74473	8.87983	7.80358	9.93154	3.47652	3.60309	3.10828	3.95807	3.8791	1.77504	9.08992
717	cp72-hsa-miR-19b	cp72-hsa-miR-19b	mmu-miR-19b	3.37802	2.80828	2.96393	2.96393	3.209	3.02412	2.25935	2.28385	5.29368	2.65888	2.13073	2.14814	4.35379	3.78738	2.74034	3.50976	3.209	3.43611	3.91723	2.96393	1.71468	1.8354	7.80358	6.6055	6.7034	7.2539	3.02854	2.69408	3.05786	3.59782	3.38157	1.77504	7.09159
3	v70-hsa-mir-200a	v70-hsa-mir-200a	mmu-miR-200a	10.3833	11.429	10.0187	14.7566	10.7414	11.0912	9.18497	10.3897	9.18497	20.0034	11.8405	15.2804	8.07638	13.4865	20.0034	15.4227	28.23	31.8548	18.6679	37.8559	1.71468	1.8354	16.003	20.5697	15.0697	17.082	11.6469	10.3518	14.0773	14.2473	29.1522	1.77504	17.1811
675	v70-hsa-mir-200a	v70-hsa-mir-200a	mmu-miR-200a	6.37563	10.7414	11.429	8.36276	6.39	8.07638	7.21689	10.0187	3.04843	10.2696	8.07638	4.35379	5.29904	7.63455	9.59279	8.36276	21.7489	20.8688	9.18497	20.0034	2.64432	4.60919	12.7449	11.0383	11.8035	12.4927	9.22721	7.9255	6.43705	7.72228	17.9515	3.62676	12.0198
1204	cp72-hsa-miR-200a	cp72-hsa-miR-200a	mmu-miR-200a	2.3241	2.80828	3.43611	2.23943	2.56948	2.76996	3.13776	2.22278	2.34556	2.21449	2.27176	2.56948	3.91723	2.19187	2.23148	3.50976	6.60011	5.29904	4.59592	8.36276	1.71468	2.84712	12.7449	12.767	9.49323	12.4927	2.70198	2.67499	2.35032	2.96259	6.21446	2.2809	11.8745
532	cp72-hsa-miR-200a	cp72-hsa-miR-200a	mmu-miR-200a	2.25192	2.17506	2.96393	2.23943	2.92256	2.25481	2.18954	2.28385	2.24615	2.21449	2.21449	2.20757	2.20075	3.78738	4.80321	2.96393	4.12441	3.43611	4.35715	6.15878	2.64432	4.60919	11.2727	12.767	9.49323	9.93154	2.40759	2.41269	2.22067	3.43882	4.51911	3.62676	10.8661
1288	cp72-hsa-miR-200b	cp72-hsa-miR-200b	mmu-miR-200b	29.2566	27.2693	29.9551	27.5517	28.3769	29.0892	18.5627	22.6044	24.1818	28.8234	36.8012	31.235	39.6489	31.6102	44.5277	40.1044	32.4992	30.4304	31.0989	27.5792	29.1531	33.3442	76.6546	70.5329	82.755	66.203	28.5082	24.6583	30.2604	38.9728	30.4019	31.2487	74.0364
616	cp72-hsa-miR-200b	cp72-hsa-miR-200b	mmu-miR-200b	29.0892	31.0245	28.2398	29.4412	32.3508	30.3308	24.3925	28.23	36.2228	32.7995	38.5642	24.6054	32.6642	28.6635	35.828	32.2383	28.6957	26.6165	30.5373	29.0892	7.86995	41.3771	73.5342	57.6605	64.5771	72.2305	29.4487	28.826	33.048	32.3485	28.7347	24.6235	67.0006
29	cp72-hsa-miR-200c	cp72-hsa-miR-200c	mmu-miR-200c	18.1074	19.8126	24.5732	21.7489	22.3938	20.4988	25.9193	22.6044	18.287	27.2681	10.0187	20.8697	35.828	38.193	30.4304	37.2317	32.4992	39.6438	31.0989	29.7654	29.929	33.3442	39.3608	53.78	49.4642	44.6711	21.0605	22.8541	19.1109	35.4208	33.2518	31.6366	46.819
701	cp72-hsa-miR-200c	cp72-hsa-miR-200c	mmu-miR-200c	19.4264	19.8126	23.8401	23.4672	19.8013	20.9969	25.9193	24.3639	22.033	25.6035	8.07638	24.0819	34.1993	34.3013	25.957	38.6229	34.7178	40.2101	33.3988	31.4789	51.1101	28.23	36.6031	52.5879	44.2806	42.1913	21.6366	22.7703	19.9487	33.2701	34.9514	39.6701	43.9157
305	cp72-mmu-miR-201	cp72-mmu-miR-202	mmu-miR-201	12.1627	10.9162	8.36276	8.36276	8.36276	9.18497	5.61596	4.59592	14.7566	16.0307	16.0824	16.7655	13.4865	13.4865	19.4264	11.429	13.4865	12.1627	12.1627	12.1627	5.04806	20.0034	17.082	16.5337	15.0697	20.0698	9.95108	6.9399	15.9088	14.4571	12.4936	12.5257	17.1888
977	cp72-mmu-miR-201	cp72-mmu-miR-202	mmu-miR-201	10.3833	7.64196	6.15878	8.36276	6.39	6.15878	3.13776	5	10.4993	9.18497	13.4865	10.7414	7.21689	8.76423	12.1627	10.7414	6.15878	5.29904	5.61596	6.90161	2.64432	10.3096	14.097	12.767	16.3642	16.5472	8.1367	5.17164	10.978	9.7213	5.99384	6.47694	14.9438
389	cp72-mmu-miR-202	cp72-mmu-miR-203	mmu-miR-202	9.18497	10.9162	12.1627	10.0187	14.1166	14.7566	12.1627	11.7944	10.4993	8.36276	6.60011	13.4865	8.76423	10.3738	6.37563	8.36276	7.60572	3.43611	8.07638	4.35379	35.0661	30.4304	21.8805	18.3552	17.7071	20.6765	10.5706	13.2076	9.73717	8.4691	5.868	32.7482	19.6548
1061	cp72-mmu-miR-202	cp72-mmu-miR-203	mmu-miR-202	8.77046	10.0187	10.0187	8.36276	11.429	12.1627	10.7414	10.0187	6.60011	6.60011	2.27176	8.07638	5.29904	7.63455	2.23148	7.21689	4.12441	2.15182	5.61596	2.1911	12.8075	12.8075	13.3338	14.3845	13.3338	17.082	9.29266	11.088	5.88709	5.59549	3.52082	12.8075	14.5335
801	cp72-hsa-miR-203	cp72-hsa-miR-204	mmu-miR-203	16.6009	32.7995	21.7489	19.7154	19.8013	20.7475	22.1766	23.4672	21.7489	19.5723	14.1186	28.5194	27.6963	28.23	23.4672	25.608	22.6011	23.4672	25.1064	24.0364	45.1731	41.3771	47.0727	55.5348	60.2535	53.78	22.7162	21.5482	20.9898	26.2504	23.8028	43.2751	54.1602
129	cp72-hsa-miR-203	cp72-hsa-miR-204	mmu-miR-203	21.8977	18.287	23.8401	19.1433	19.8013	19.1354	24.8064	24.976	24.6054	19.142	19.8142	31.235	27.1585	28.23	21.7489	18.287	23.4672	22.602	21.7489	29.4287	55.1044	51.5562	39.3608	51.3752	56.5232	48.5605	20.792	22.1798	23.6991	23.8561	24.3117	53.3303	48.9549
1290	cp72-hsa-miR-204	cp72-hsa-miR-205	mmu-miR-204	3.37802	4.12441	7.21689	8.36276	4.59592	4.69924	4.35379	3.78738	3.04843	9.18497	8.07638	7.21689	3.91723	4.35379	7.86995	8.36276	16.5201	17.2852	8.36276	19.4264	7.86995	1.8354	12.7449	16.5337	12.7449	11.0677	5.77052	4.35908	6.88167	6.12593	15.3986	4.85267	13.2728
618	cp72-hsa-miR-204	cp72-hsa-miR-205	mmu-miR-204	4.35379	5.88111	8.07638	8.36276	5	4.12441	4.35379	4.12441	3.66184	11.429	4.59592	6.15878	4.35379	6.37563	12.1627	5.29904	15.3058	18.8731	8.07638	18.0069	5.04806	1.8354	12.7449	14.9343	12.7449	8.35081	6.66851	4.40065	6.46139	7.04778	15.0655	3.44173	12.1938
213	cp72-hsa-miR-205	cp72-hsa-miR-206	mmu-miR-205	2.1397	2.23203	2.13073	2.0213	2.05107	2.1191	2.01596	2.06703	2.05107	2.17112	1.88603	1.97382	1.98373	2.19187	2.23148	2.28773	2.12667	2.15182	2.17506	2.02509	2.64432	1.8354	5.9253	8.87983	7.80358	6.42006	2.13094	2.06329	2.02051	2.1737	2.11966	2.23986	7.25719
885	cp72-hsa-miR-205	cp72-hsa-miR-206	mmu-miR-205	1.99657	2.23203	2.17809	2.18237	2.17809	2.19882	2.01596	2.16755	2.17368	2.27479	2.13073	2.20757	2.20075	2.29613	2.23148	2.18636	2.1911	2.28385	2.57114	2.76996	2.64432	1.8354	4.9953	6.6055	5.84363	5.83472	2.14726	2.1401	2.19669	2.22868	2.45401	2.23986	5.81978
614	cp72-hsa-miR-206	cp72-hsa-miR-207	mmu-miR-206	336.007	391.287	302.061	351.782	345.152	334.733	247.678	289.538	243.495	313.388	486.995	227.386	296.47	323.838	348.397	263.557	228.301	188.726	176.299	306.394	506.377	613.452	457.109	460.762	468.539	455.888	345.284	304.275	317.816	308.066	224.93	559.915	460.574
1286	cp72-hsa-miR-206	cp72-hsa-miR-207	mmu-miR-206	213.399	210.101	252.723	309.384	301.81	259.341	184.832	219.968	189.559	289.962	432.289	224.486	323.874	329.977	345.022	228.854	184.887	195.233	192.988	248.14	496.209	625.764	438.277	419.296	480.754	418.463	246.402	241.488	284.074	306.932	205.312	560.986	439.198
473	cp72-mmu-miR-207	cp72-mmu-miR-208	mmu-miR-207	80.0311	74.8922	93.0965	148.897	42.4052	56.1712	308.686	307.391	56.7939	43.1028	129.578	138.121	59.4817	74.6274	121.962	79.2171	55.5306	62.9184	89.3705	99.1438	88.9539	123.352	111.278	92.5678	108.166	220.293	99.2293	178.663	91.8991	83.8221	76.7408	106.153	133.076
1145	cp72-mmu-miR-207	cp72-mmu-miR-208	mmu-miR-207	78.1455	47.4193	83.5019	165.416	38.2031	34.8654	163.275	204.38	48.7995	22.1749	70.8628	111.664	52.075	66.9233	145.653	70.7239	46.214	32.3277	71.0063	77.7043	80.6633	69.7824	58.6202	47.0727	50.6149	72.9142	93.6208	110.181	63.3754	83.8439	56.8131	75.2229	57.3055
825	re72-hsa-miR-208	re72-hsa-miR-209	mmu-miR-208	12.1627	16.0824	18.287	20.4374	27.8276	23.698	20.0034	16.426	14.0704	19.4264	31.7165	17.5055	19.4264	18.8481	13.4865	25.608	13.4865	12.1627	11.0856	10.7414	11.0799	4.60919	63.8002	51.3752	35.2452	54.448	16.7424	21.9887	20.6797	19.3422	11.8691	7.84455	51.2171
153	re72-hsa-miR-208	re72-hsa-miR-209	mmu-miR-208	20.6254	13.4865	18.287	22.6056	28.23	23.4672	18.5627	18.287	28.23	28.8234	62.7711	22.6821	24.6054	20.2957	20.0034	23.4672	22.6011	12.1627	18.287	16.0824	7.86995	1.8354	56.4722	31.2038	42.1913	37.9022	18.7511	22.1367	35.6266	22.0929	17.2833	4.85267	41.9424
171	v70-hsa-mir-20a	v70-hsa-mir-20a	mmu-miR-20a	101.001	105.016	150.258	110.259	111.127	110.811	81.4885	81.9559	128.068	133.926	50.078	70.5134	120.845	72.6636	85.21	89.3107	108.687	137.284	102.25	121.121	208.146	170.117	227.774	176.69	180.13	197.462	116.634	96.3458	95.6464	92.0074	117.335	189.132	195.514
843	v70-hsa-mir-20a	v70-hsa-mir-20a	mmu-miR-20a	80.0311	122.868	96.0235	89.7551	101.174	93.9041	61.6947	72.5936	67.9033	76.4466	30.6375	43.6505	73.7724	80.6633	69.6352	70.7239	91.0879	73.4343	75.3871	69.7039	89.9076	121.25	223.87	171.475	176.061	164.651	97.1695	82.3416	54.6595	73.6987	77.4033	105.579	184.014
117	cp72-hsa-miR-20	cp72-hsa-miR-21	mmu-miR-20a	65.2525	56.7762	74.9831	63.754	63.613	65.4943	42.1704	55.1044	65.6738	58.4121	33.8384	35.9516	56.8358	53.9306	38.6229	41.6091	41.4615	42.4755	55.1044	40.9962	68.545	59.2854	137.99	75.2546	77.6829	90.2926	65.1915	56.5955	48.469	47.7496	45.0094	63.9152	95.305
789	cp72-hsa-miR-20	cp72-hsa-miR-21	mmu-miR-20a	65.2525	46.7429	42.7747	46.3093	51.5259	45.3634	35.6275	44.8772	36.8186	37.3191	28.23	19.7169	34.1993	38.193	30.4304	36.5315	33.0449	30.0987	35.828	31.4789	37.5075	19.4264	75.9659	65.2485	56.9918	79.1991	50.2699	44.3485	30.5212	34.8385	32.6126	28.4669	69.3513
255	v70-hsa-mir-20b	v70-hsa-mir-20b	mmu-miR-20b	25.1913	24.4293	23.8401	28.0126	23.8476	25.6137	21.7489	18.287	26.0566	30.0285	17.2796	20.8697	26.6165	24.6054	29.0892	24.0398	32.4992	41.3428	25.1064	38.6229	24.6054	20.0034	33.4949	34.5201	27.2837	31.9719	25.3683	22.3743	23.5586	26.0877	34.3928	22.3044	31.8176
927	v70-hsa-mir-20b	v70-hsa-mir-20b	mmu-miR-20b	18.1074	18.8535	2.01596	18.859	18.287	19.5056	11.429	14.7566	11.917	17.1155	9.18497	10.2015	11.7901	14.7566	11.429	10.7414	11.429	17.6316	10.3802	11.429	14.7566	20.0034	23.0369	24.2632	22.8505	24.0192	14.459	15.9946	12.1047	12.1793	12.7175	17.38	23.5424
297	cp72-hsa-miR-21	cp72-hsa-miR-22	mmu-miR-21	2.3241	2.23203	2.3241	2.42834	2.27176	2.29495	2.65888	2.16755	3.49519	3.30169	1.88603	2.26376	2.57849	2.87078	4.80321	2.28773	2.92256	5.29904	3.02412	3.57755	1.71468	4.60919	7.80358	7.79495	8.65186	6.42006	2.32714	2.34828	2.73667	3.13505	3.70582	3.16194	7.66761
969	cp72-hsa-miR-21	cp72-hsa-miR-22	mmu-miR-21	1.41983	2.17506	2.3241	2.68985	2.56948	2.19882	2.18954	2.16755	2.19882	2.13774	2.13073	2.20757	2.29613	2.03653	2.23148	2.18636	3.68737	2.28385	2.19882	2.25192	1.71468	4.60919	3.96774	5.06589	6.7034	5.42046	2.15221	2.28135	2.16871	2.18763	2.60549	3.16194	5.28937
703	cp72-hsa-miR-210	cp72-hsa-miR-211	mmu-miR-210	2.25192	3.0586	2.23203	2.0213	19.4264	10.4625	2.65888	2.28385	18.287	2.02509	3.30169	3.209	2.29613	2.29613	2.14814	4.20311	2.17112	2.28385	4.59592	2.96393	11.0799	9.38362	87.7926	72.8332	71.3033	86.3532	2.39096	8.70791	6.7057	2.73588	3.0037	10.2318	79.5706
31	cp72-hsa-miR-210	cp72-hsa-miR-211	mmu-miR-210	3.91723	4.7937	4.81266	6.60011	10.3802	7.30002	10.7414	10.0187	12.5412	18.287	15.0857	10.0187	8.76423	8.76423	4.80321	7.21689	6.60011	11.429	10.0187	3.57755	5.04806	1.8354	12.0224	11.0383	7.80358	14.097	5.03093	9.6101	13.9832	7.38714	7.90635	3.44173	11.2403
32	cp72-mmu-miR-211	cp72-mmu-miR-212	mmu-miR-211	2.18528	2.17506	2.13073	2.0213	2.1397	2.17368	2.65888	2.22278	2.19882	2.27479	4.59592	2.26376	2.12062	2.03653	2.23148	2.28773	2.1911	2.19882	2.17506	2.29495	2.64432	1.8354	7.80358	6.6055	7.80358	8.35081	2.12809	2.29876	2.83332	2.16909	2.21498	2.23986	7.64087
704	cp72-mmu-miR-211	cp72-mmu-miR-212	mmu-miR-211	3.37802	2.08098	2.17809	2.0213	2.00686	2.1191	2.13073	2.16755	2.05107	2.21449	2.92256	2.56948	2.12062	2.87078	2.14814	2.28773	2.17112	2.24784	2.19882	2.02509	1	1	6.7034	6.6055	6.7034	8.35081	2.4146	2.10606	2.4394	2.35682	2.16072	1	7.09077
955	cp72-hsa-miR-212	cp72-hsa-miR-213	mmu-miR-212	161.69	133.183	151.11	134.119	141.186	141.839	103.45	126.696	134.463	124.099	150.023	164.019	132.329	158.776	130.133	117.262	88.831	86.4804	83.6921	89.7568	96.9863	102.179	238.022	206.013	251.404	148.421	145.025	128.293	143.151	134.625	87.1901	99.5828	210.965
283	cp72-hsa-miR-212	cp72-hsa-miR-213	mmu-miR-212	122.923	79.147	35.828	55.1044	40.6244	84.9905	58.4478	53.5033	29.0892	28.4352	2.13073	20.0034	95.3924	111.366	32.7995	31.3335	77.1822	67.3382	10.0187	19.4264	7.86995	1	7.80358	88.5491	3.80117	7.2539	73.2507	59.3915	19.9146	67.7229	43.4914	4.43498	26.8519
381	cp72-hsa-miR-213	cp72-hsa-miR-214	mmu-miR-213	2.3241	2.28385	2.13073	2.23943	2.23203	2.1191	2.18954	2.28385	2.26376	2.21449	2.47926	2.20757	2.29613	2.29613	3.10605	4.20311	5.19358	4.80927	3.43611	6.90161	1.71468	1.8354	5.9253	6.6055	6.7034	4.62438	2.24453	2.20613	2.29127	2.97536	5.08514	1.77504	5.96464
1324	re72-hsa-miR-213	re72-hsa-miR-214	mmu-miR-213	2.1397	1.97382	2.13073	2.0213	1.94569	1.94569	2.01596	1.31621	2.05107	1.88603	1.97614	1.88603	1.98373	2.03653	1.99742	2.09492	2.01375	1.98803	1.97382	2.02509	26.6165	1.8354	2.38444	5.06589	4.86997	2.38444	2.06639	1.80589	1.94982	2.02815	2.00017	14.2259	3.67618
652	re72-hsa-miR-213	re72-hsa-miR-214	mmu-miR-213	2.1397	2.08098	2.01596	2.0213	1.94569	2.0213	2.13073	1.97382	2.08998	2.06844	1.97614	1.97382	1	1.66905	1.99742	1.97134	1.97382	2.01375	1	2.1911	1.71468	1.8354	4.9953	2.68667	4.20411	2.38444	2.06448	2.01789	2.0271	1.65945	1.79467	1.77504	3.56763
1053	cp72-hsa-miR-213	cp72-hsa-miR-214	mmu-miR-213	2.17562	2.80828	2.23203	2.18237	2.17809	2.19882	2.25935	2.19625	2.12667	2.27479	2.21449	2.26376	2.87078	2.87078	2.74034	2.28773	4.7937	5.29904	2.25935	6.15878	1	1.8354	5.9253	1.30088	1.30088	1.30088	2.34957	2.20813	2.21993	2.69241	4.62772	1.4177	2.45698
1137	cp72-hsa-miR-214	cp72-hsa-miR-215	mmu-miR-214	571.867	482.777	480.811	442.452	524.751	428.702	484.32	475.328	471.248	457.265	403.932	407.767	471.171	440.669	486.729	475.541	548.932	522.354	498.136	403.546	415.375	320.805	1658.64	1964.02	1794	4166.94	494.477	478.275	435.053	468.528	493.242	368.09	2395.9
465	cp72-hsa-miR-214	cp72-hsa-miR-215	mmu-miR-214	448.15	168.407	146.031	151.189	207.851	216.8	216.723	265.87	106.402	464.803	56.9087	72.3204	628.833	265.143	91.8106	99.513	133.926	551.32	515.019	438.78	124.444	94.0093	1511.84	1587.19	1836.82	4398.8	228.444	226.811	175.108	271.325	409.761	109.227	2333.66
788	cp72-mmu-miR-215	cp72-mmu-miR-216	mmu-miR-215	124.198	164.154	136.104	137.511	151.288	136.827	113.892	119.447	162.162	112.542	158.018	153.656	134.242	157.971	119.946	129.999	71.366	69.7474	66.3566	88.6054	118.896	88.0728	185.941	162.234	167.971	169.974	140.492	130.363	146.594	135.54	74.0188	103.484	171.53
116	cp72-mmu-miR-215	cp72-mmu-miR-216	mmu-miR-215	140.035	111.624	107.179	111.453	95.1546	107.12	96.0235	97.1347	161.036	104.229	153.609	129.122	131.367	134.448	96.1174	84.6553	70.7239	56.5364	64.5228	84.28	87.9266	84.1876	141.554	91.9057	111.991	118.311	117.573	98.8581	136.999	111.647	69.0158	86.0571	115.94
1337	-	-	mmu-miR-215	4.35379	3.91723	4.35379	3.90452	4.59592	6.15878	7.21689	5	2.84712	2.13774	28.9215	4.35379	1.28452	1.30826	1.20102	1	1	2.24784	2.1191	2.17112	28.23	1.8354	9.74473	77.6829	7.80358	9.93154	4.13233	5.7429	9.56505	1.19845	1.88452	15.0327	26.2907
665	-	-	mmu-miR-215	6.37563	5.32051	5.29904	5.29904	7.0759	8.07638	8.07638	6.60011	3.66184	2.27479	27.1544	3.57755	3.30169	2.87078	3.48801	1.97134	2.56948	2.19882	2.17506	2.02509	1	1.8354	8.65186	11.0383	7.25379	8.35081	5.57355	7.45719	9.16715	2.90796	2.24211	1.4177	8.82368
65	re72-hsa-miR-216	re72-hsa-miR-217	mmu-miR-216	2.045	2.08098	2.01596	2.0213	2.1397	1.98803	2.18954	2.16755	2.26376	2.10984	2.17809	2.56948	2.12062	1.30826	2.14814	1.97134	2.01375	1.98803	2.1191	2.02509	2.64432	1.8354	4.9953	8.87983	5.84363	6.42006	2.04081	2.1212	2.28029	1.88709	2.03649	2.23986	6.5347
737	re72-hsa-miR-216	re72-hsa-miR-217	mmu-miR-216	2.1397	2.17506	2.01596	1.98803	2.00686	2.0213	1.12855	1	1.92254	1.62213	1.97614	2.04168	2.20075	2.19187	1.92254	1.97134	1.97382	2.01375	1	1.92254	1.71468	1.8354	2.38444	2.68667	6.7034	5.83472	2.07969	1.53918	1.89062	2.07163	1.72753	1.77504	4.4023
549	cp72-hsa-miR-216	cp72-hsa-miR-217	mmu-miR-216	1.99657	2.08098	2.13073	2.0213	1.62213	2.1191	2.13073	2.06703	2.00686	1.88603	1.12855	2.14814	2.29613	1.30826	1.20102	2.09492	2.06663	1.98803	1.92254	2	1.71468	1	3.96774	5.06589	4.20411	3.80117	2.0574	1.98475	1.7924	1.72508	1.9943	1.35734	4.25973
1221	cp72-hsa-miR-216	cp72-hsa-miR-217	mmu-miR-216	2.1397	1.24584	2.13073	1.88603	1.94569	1.92254	2.01596	1.31621	1.73242	1.62213	2.0213	1.88603	2.12062	2.03653	1.20102	1.97134	1.97382	1.85021	1	1.92254	3.91723	1.8354	3.96774	2.68667	1.30088	2.38444	1.85057	1.8001	1.81547	1.83238	1.68664	2.87631	2.58493
557	cp72-mmu-miR-217	cp72-mmu-miR-218	mmu-miR-217	7.63455	6.60011	5.72072	6.60011	8.07638	6.15878	5.61596	4.59592	3.66184	8.07638	6.37878	4.35379	8.07638	4.35379	3.48801	6.37563	6.60011	3.78738	5	4.35379	10.0187	17.6916	19.6178	16.5337	17.7071	18.3552	6.63887	6.11176	5.6177	5.57345	4.93532	13.8551	18.0534
1229	cp72-mmu-miR-217	cp72-mmu-miR-218	mmu-miR-217	4.35379	6.60011	25.9241	6.60011	8.07638	10.1661	4.35379	5	3.91723	3.30169	4.59592	4.35379	8.07638	7.63455	4.80321	4.20311	6.15878	2.76996	4.12441	6.90161	12.8075	15.4053	19.6178	17.9761	15.0697	16.8157	10.8695	6.89907	4.04216	6.17931	4.98869	14.1064	17.3698
718	cp72-hsa-miR-218	cp72-hsa-miR-219	mmu-miR-218	1.41983	2.08098	1.12855	1.98803	2.00686	2.1191	1.948	1.97382	2.05107	1.99657	1.12855	1.88603	1.28452	2.03653	1.20102	2.09492	1.92254	2.01375	2.0213	1.85021	2.64432	1.8354	12.0224	20.1865	23.4746	15.5729	1.65435	2.01195	1.76556	1.65425	1.95195	2.23986	17.8141
46	cp72-hsa-miR-218	cp72-hsa-miR-219	mmu-miR-218	3.57755	3.209	2.3241	2.96393	3.57755	4.02088	3.13776	2.80828	6.15878	4.35379	2.17809	2.14814	4.35379	4.81712	3.48801	3.50976	3.68737	6.15878	6.15878	2.86698	7.86995	10.3096	12.0224	18.3552	21.8805	15.2162	3.01864	3.38612	3.7097	4.04217	4.71797	9.08976	16.8686
237	re72-hsa-miR-219	re72-hsa-miR-220	mmu-miR-219	1.99657	1.24584	1.12855	1.98803	1.88603	1.94569	1.948	1	1	1.99657	1.97614	1.88603	1.28452	1.30826	1.20102	1.97134	1.949	2.17368	1.85021	1.85021	1	9.38362	5.9253	2.68667	3.80117	3.80117	1.58975	1.69493	1.71468	1.44129	1.95578	5.19181	4.05358
909	re72-hsa-miR-219	re72-hsa-miR-220	mmu-miR-219	1	1.97382	2.01596	1	2.05107	1.94569	2.01596	1.97382	1.92254	1.94569	1.88603	1.93257	2.12062	1.30826	1.20102	2.09492	1.62213	1.27363	1.97382	1.85021	1	4.60919	2.38444	2.68667	3.80117	3.80117	1.49744	1.99663	1.92171	1.68121	1.67995	2.8046	3.16836
130	cp72-hsa-miR-22	cp72-hsa-miR-23	mmu-miR-22	10.3833	9.18497	9.18497	9.18497	11.429	10.1661	10.0187	8.75675	16.2438	16.0307	8.36276	8.36276	18.287	17.1155	12.1627	14.7566	18.9959	18.8731	18.6679	6.90161	11.0799	21.7489	51.3752	70.5329	89.2737	72.2305	9.48455	10.0926	12.25	15.5804	15.8596	16.4144	70.8531
802	cp72-hsa-miR-22	cp72-hsa-miR-23	mmu-miR-22	16.0824	9.18497	5.29904	8.36276	10.7414	8.36276	9.18497	8.07638	12.5412	14.7566	6.60011	7.21689	14.7566	10.3738	9.59279	14.7566	12.1627	12.1627	14.7566	10.7414	18.874	19.4264	55.2353	65.2485	84.6422	74.3294	9.7323	9.09139	10.2787	12.37	12.4558	19.1502	69.8639
970	cp72-hsa-miR-221	cp72-hsa-miR-222	mmu-miR-221	7.63455	8.07638	6.15878	8.36276	7.0759	6.15878	6.37563	6.2369	7.64389	8.07638	11.8405	10.3828	11.7901	13.4865	13.4865	14.7566	16.5201	14.7566	11.0856	11.429	28.23	24.0322	26.8406	35.972	37.6532	39.9226	7.55812	6.4618	9.4859	13.38	13.4479	26.1311	35.0971
298	cp72-hsa-miR-221	cp72-hsa-miR-222	mmu-miR-221	11.429	8.07638	6.15878	6.15878	7.3743	5.61596	6.37563	5.88111	14.0704	16.5895	20.0034	12.1627	16.0824	11.429	17.1155	15.4227	17.9752	16.9042	19.0477	21.7489	26.6165	28.6717	20.0945	26.8406	25.0783	27.4509	7.95574	6.31175	15.7065	15.0124	18.919	27.6441	24.8661
382	cp72-hsa-miR-222	cp72-hsa-miR-223	mmu-miR-222	11.429	14.7566	11.429	8.36276	17.1155	13.7378	12.1627	10.7648	14.7566	8.22026	18.287	11.429	16.0824	14.7566	15.4053	14.7566	15.9217	20.0034	15.7534	12.1627	5.04806	4.60919	69.2735	71.6918	65.8918	68.1205	11.4944	13.4452	13.1732	15.2502	15.9603	4.82863	68.7444
1054	cp72-hsa-miR-222	cp72-hsa-miR-223	mmu-miR-222	16.6009	12.1627	11.0841	8.36276	11.429	13.1494	8.07638	8.75675	3.91723	4.35379	4.59592	3.209	17.1155	16.5846	11.429	13.4865	19.4264	14.7566	10.7414	14.7566	18.874	10.3096	57.5493	65.2485	49.0778	56.4443	12.0526	10.3529	4.01898	14.6539	14.9203	14.5918	57.08
466	cp72-hsa-miR-223	cp72-hsa-miR-224	mmu-miR-223	8.36276	8.07638	8.7701	10.0187	6.64295	6.15878	8.36276	10.3897	6.45315	11.429	10.0187	8.36276	10.3738	14.7566	12.1627	13.4865	19.4264	21.7489	10.3802	24.0364	19.8657	20.8836	19.6178	26.8406	26.98	21.8805	8.80699	7.88853	9.06591	12.6949	18.898	20.3747	23.8297
1138	cp72-hsa-miR-223	cp72-hsa-miR-224	mmu-miR-223	8.36276	5.88111	8.07638	6.60011	4.01948	3.91723	8.07638	8.07638	6.15878	6.60011	6.15878	9.18497	8.07638	8.76423	11.429	7.92524	11.7931	12.1627	8.36276	23.4672	18.5852	28.23	19.6178	26.8406	22.8505	20.0698	7.23009	6.02237	7.02566	9.04872	13.9464	23.4076	22.3446
550	cp72-hsa-miR-224	cp72-hsa-miR-225	mmu-miR-224	3.47898	3.57755	2.96393	3.68737	2.38231	2.76996	3.13776	2.22278	2.34556	4.35379	2.92256	3.57755	3.91723	3.4197	6.37563	4.20311	8.36276	14.7566	3.91723	11.7935	5.04806	1.8354	9.74473	14.3845	9.49323	8.35081	3.42696	2.6282	3.29986	4.47892	9.70752	3.44173	10.4933
1222	cp72-hsa-miR-224	cp72-hsa-miR-225	mmu-miR-224	2.3241	2.28385	3.43611	2.96393	2.27176	2.76996	3.68737	2.28385	2.26376	3.66184	2.21449	2.56948	2.87078	2.87078	2.74034	2.28773	4.12441	5.29904	2.80828	8.07638	2.64432	10.3096	8.65186	12.767	8.65186	7.2539	2.752	2.75323	2.67739	2.69241	5.07703	6.47694	9.33116
68	re72-hsa-miR-224	re72-hsa-miR-225	mmu-miR-224	2.18528	2.80828	2.23203	2.18237	2.27176	2.19882	2.25935	2.06703	2.26376	6.94417	2.07779	2.26376	2.12062	2.19187	2.23148	2.28773	3.209	3.02412	3.02412	2.76996	2.64432	1.8354	6.7034	6.6055	5.84363	5.83472	2.35199	2.19924	3.38737	2.20792	3.0068	2.23986	6.24681
740	re72-hsa-miR-224	re72-hsa-miR-225	mmu-miR-224	1.99657	1.24584	3.43611	2.13073	2.1397	2.17368	2.01596	2.28385	2.26376	2.17112	1.97614	2.14814	2.12062	2.19187	1.99742	2.18636	2.28385	2.28385	2.80828	2.29495	2.64432	10.3096	3.96774	7.79495	7.80358	5.42046	2.20231	2.1533	2.13979	2.12407	2.41773	6.47694	6.24668
1306	cp72-hsa-miR-23a	cp72-hsa-miR-23a	mmu-miR-23a	21.8977	18.287	25.2333	38.6229	16.9092	16.6948	30.4304	31.4438	26.0566	25.6035	32.2575	54.4154	20.0034	21.7489	49.6783	26.6165	20.8678	10.7414	28.5274	35.0349	23.7603	24.6054	116.223	60.2535	82.1015	72.5694	26.0102	23.8695	34.5832	29.5118	23.7929	24.1829	82.7868
634	cp72-hsa-miR-23a	cp72-hsa-miR-23a	mmu-miR-23a	19.4264	18.287	25.9241	35.828	17.1155	15.6102	28.4256	29.0892	27.5053	28.8234	33.1447	50.0176	24.0382	26.6165	63.7528	30.4304	24.9225	24.6054	32.23	37.8559	23.3052	31.1038	77.6829	49.0778	64.5771	59.4488	24.8664	22.5601	34.8728	36.2095	29.9035	27.2045	62.6966
47	cp72-hsa-miR-23b	cp72-hsa-miR-23b	mmu-miR-23b	35.828	28.9083	35.828	59.6191	30.2304	29.4641	69.9967	70.9036	42.3899	34.3721	47.5639	59.1497	29.6027	39.5484	68.5439	48.1	31.4256	35.828	44.9785	54.467	19.4264	28.23	141.554	85.559	91.2769	94.7732	40.0458	50.1487	45.8689	46.4488	41.6748	23.8282	103.291
719	cp72-hsa-miR-23b	cp72-hsa-miR-23b	mmu-miR-23b	13.4865	12.1627	14.7566	16.0824	11.7961	11.5763	16.0824	17.1155	18.5466	16.5895	20.2929	20.8697	16.0824	14.7566	23.4672	16.0824	13.4865	16.0824	17.1155	18.3199	12.8075	12.8075	58.0846	47.0727	48.0767	42.1913	14.1221	14.1426	19.0747	17.5972	16.2511	12.8075	48.8563
803	cp72-hsa-miR-24	cp72-hsa-miR-25	mmu-miR-24	29.7544	37.0413	40.9454	42.0686	47.2752	38.5949	33.9624	35.9534	35.6359	48.1205	24.2242	33.2162	42.7747	31.6102	30.4304	41.6091	33.0449	29.4282	38.156	33.8464	62.8724	41.3771	67.2466	88.5491	84.6422	70.8728	37.4524	38.9465	35.2992	36.6061	33.6189	52.1247	77.8277
131	cp72-hsa-miR-24	cp72-hsa-miR-25	mmu-miR-24	30.0825	34.081	37.6714	38.6229	36.4178	32.7387	36.1144	35.0623	46.9216	45.9407	23.0327	35.448	48.1	39.5484	29.0892	32.2383	35.2779	32.7995	38.156	38.6229	55.5311	51.5562	54.0036	82.557	84.6422	72.9142	35.1144	35.0833	37.8357	37.244	36.2141	53.5437	73.5293
785	cp72-hsa-miR-25	cp72-hsa-miR-26	mmu-miR-25	2.3241	2.28385	2.3241	2.96393	2.92256	3.02412	4.67274	3.30169	3.78944	3.66184	4.94064	4.35379	6.37563	5.29904	2.74034	5.29904	4.7937	4.35379	3.43611	5.29904	1.71468	1.8354	9.74473	11.0383	9.49323	8.78492	2.47399	3.48028	4.18643	4.92851	4.47066	1.77504	9.76529
113	cp72-hsa-miR-25	cp72-hsa-miR-26	mmu-miR-25	3.57755	3.209	4.35379	5.29904	3.57755	3.78921	6.79102	5.88111	5.61596	4.35379	6.60011	8.07638	5.29904	11.429	7.86995	7.21689	4.7937	7.21689	5.61596	6.15878	1.71468	4.60919	5.9253	8.87983	9.49323	11.0677	4.10984	5.00972	6.16156	7.95372	5.94633	3.16194	8.84151
887	cp72-hsa-miR-26a	cp72-hsa-miR-26a	mmu-miR-26a	18.801	18.287	19.2478	18.859	19.9852	19.3479	17.1155	15.6364	24.4646	23.4672	2.47926	3.209	20.0034	21.7489	13.4865	13.4865	17.1155	17.6316	21.4019	12.1627	20.0034	28.6717	46.7101	76.4679	86.5477	58.6396	18.7987	18.0213	13.405	17.1813	17.0779	24.3376	67.0913
215	cp72-hsa-miR-26a	cp72-hsa-miR-26a	mmu-miR-26a	19.4264	18.287	17.702	19.4264	19.521	18.7108	15.4123	15.6364	24.3234	24.0369	2.17809	4.35379	26.6165	20.2957	13.4865	14.7566	19.4264	23.4672	26.9452	16.0824	24.1852	21.7489	46.7101	77.6829	80.6312	57.5535	18.7104	17.3201	13.723	18.7888	21.4803	22.9671	65.6444
299	cp72-hsa-miR-26b	cp72-hsa-miR-26b	mmu-miR-26b	10.0187	9.18497	3.43611	8.36276	6.64295	6.15878	3.68737	5	9.18497	11.429	18.287	7.21689	10.3738	7.63455	12.1627	7.21689	10.0187	11.429	9.18497	8.36276	5.04806	12.8075	19.6178	20.5697	21.8805	22.256	7.75064	5.37227	11.5295	9.34697	9.74887	8.92778	21.081
971	cp72-hsa-miR-26b	cp72-hsa-miR-26b	mmu-miR-26b	6.37563	8.07638	6.15878	8.07638	8.36276	8.36276	4.35379	5	10.4993	12.1627	16.9043	6.15878	8.07638	5.29904	7.86995	9.59279	8.36276	8.36276	8.07638	4.35379	11.0799	1.8354	19.6178	20.5697	20.5697	21.8805	7.17179	6.51983	11.4313	7.70954	7.28892	6.45765	20.6594
383	cp72-hsa-miR-27a	cp72-hsa-miR-27a	mmu-miR-27a	10.3833	16.0824	12.8148	10.0187	16.0824	19.5056	10.7414	11.429	16.9418	16.0307	35.5913	15.2804	10.3738	6.37563	11.429	13.4865	10.0187	11.429	10.0187	4.35379	5.04806	4.60919	59.6921	39.3608	36.8093	42.1913	12.3248	14.4396	20.9611	10.4162	8.95506	4.82863	44.5134
1055	cp72-hsa-miR-27a	cp72-hsa-miR-27a	mmu-miR-27a	7.63455	10.0187	8.22049	8.07638	7.60649	8.77157	5.61596	6.60011	5.61596	5.29904	8.07638	5.61596	7.21689	4.35379	3.48801	5.29904	4.7937	2.28385	6.15878	5.29904	1.71468	1.8354	25.9621	24.2632	21.2238	23.4543	8.48753	7.14853	6.15183	5.08943	4.63384	1.77504	23.7259
467	cp72-hsa-miR-27b	cp72-hsa-miR-27b	mmu-miR-27b	12.1627	14.7566	14.7566	12.8798	16.7028	14.7566	9.18497	12.1627	15.0158	18.287	9.18497	10.7414	8.76423	6.37563	3.48801	9.59279	6.60011	6.60011	14.7566	8.07638	29.4151	21.7489	36.6031	48.0759	44.2806	42.1913	13.6389	13.2018	13.3073	7.05516	9.00831	25.582	42.7877
1139	cp72-hsa-miR-27b	cp72-hsa-miR-27b	mmu-miR-27b	11.429	11.429	11.429	11.7563	13.4865	11.2601	8.36276	9.15708	9.59672	14.12	6.15878	9.18497	13.4865	11.429	9.59279	9.59279	13.4865	14.7566	18.287	17.1155	22.7909	29.763	41.2499	42.1913	37.6532	34.5159	11.5108	10.5666	9.76511	11.0253	15.9114	26.277	38.9026
551	cp72-hsa-miR-28	cp72-hsa-miR-29	mmu-miR-28	5.29904	4.7937	4.81266	8.07638	5.61596	4.12441	6.37563	4.12441	3.66184	8.07638	2.47926	3.209	5.29904	6.37563	3.48801	4.20311	13.4865	11.429	4.12441	8.07638	5.04806	4.60919	14.6779	22.5875	16.003	12.4927	5.74545	5.0601	4.35662	4.84145	9.27908	4.82863	16.4403
1223	cp72-hsa-miR-28	cp72-hsa-miR-29	mmu-miR-28	3.91723	5.88111	6.15878	8.07638	4.59592	3.37802	3.68737	4.12441	3.01365	5.29904	2.92256	3.209	4.35379	4.35379	4.80321	2.96393	8.07638	9.13085	3.43611	8.07638	17.1155	17.6916	14.097	22.5875	13.3338	12.4927	6.00837	3.94643	3.61106	4.11868	7.17993	17.4035	15.6278
152	re72-hsa-miR-28	re72-hsa-miR-29	mmu-miR-28	2.18528	2.08098	2.23203	2.18237	2.05107	2.25481	2.25935	2.28385	2.26376	2.02509	2.13073	2.14814	2.87078	2.03653	2.23148	2.09492	2.247	2.24784	2.25935	2.25192	5.04806	17.6916	9.74473	11.0383	7.80358	5.42046	2.17017	2.21227	2.14193	2.30843	2.25153	11.3698	8.50176
824	re72-hsa-miR-28	re72-hsa-miR-29	mmu-miR-28	1	2.17506	2.3241	2.23943	2.17809	2.1191	2.18954	2.28385	2.19882	2.21449	2.0213	2.14814	2.29613	1.30826	1.99742	2.09492	2.17112	2.15182	2.25935	2.18133	1.71468	1.8354	8.65186	6.6055	8.23093	9.93154	1.93465	2.19265	2.14569	1.92418	2.1909	1.77504	8.35496
35	cp72-mmu-miR-290	cp72-mmu-miR-291	mmu-miR-290	7260.65	10708.7	12022.9	13608.9	1982.62	5124.08	14947.1	15895.9	13701.3	10122.2	13261.2	13367.1	8996.44	8146.54	9337.98	11980.8	1265.15	1281.57	6446.77	4445.28	9960.63	5785.85	26417.3	21678.3	18488.3	26572.7	10900.3	9487.43	12613	9615.44	3359.69	7873.24	23289.1
707	cp72-mmu-miR-290	cp72-mmu-miR-291	mmu-miR-290	5404.63	5602.95	9765.07	4071.83	5727.37	9854.23	9017.44	9915.19	9506.69	6812.73	9691.63	9775.02	6364.05	7126.63	6686.31	8366.09	1243.49	1253.76	5732.98	1946.12	4623.7	5848.95	23862.1	17552.5	17743.6	24627.9	6211.12	8628.56	8946.52	7135.77	2544.09	5236.33	20946.5
119	cp72-mmu-miR-291-3p	cp72-mmu-miR-291-3p	mmu-miR-291-3p	14.7566	13.4865	13.4865	12.8798	13.4865	13.4865	10.7414	15.6364	11.917	9.73728	16.9043	11.0839	11.7901	11.429	9.59279	8.36276	11.429	9.13085	8.07638	10.0187	12.8075	17.6916	28.4695	24.2632	23.4746	32.7202	13.6524	13.3377	12.4106	10.2937	9.66374	15.2495	27.2319
791	cp72-mmu-miR-291-3p	cp72-mmu-miR-291-3p	mmu-miR-291-3p	4.35379	6.60011	4.35379	3.68737	4.01948	3.66184	4.35379	5.88111	5.61596	9.73728	13.4865	8.07638	14.7566	8.76423	4.80321	18.287	3.209	6.15878	6.37819	6.15878	10.5601	12.8075	14.6779	14.3845	13.3338	16.003	4.74876	4.47906	9.22903	11.6528	5.47619	11.6838	14.5998
242	-	-	mmu-miR-291a-5p	30.4078	35.3861	72.5379	58.0762	49.4523	34.2887	73.3425	68.2001	46.9216	47.3942	25.0034	58.8171	69.7614	64.9788	60.7692	79.2171	59.8527	82.9825	69.3186	79.4803	267.685	307.391	92.4728	129.464	142.262	114.236	49.102	56.3209	44.5341	68.6816	72.9085	287.538	119.609
914	-	-	mmu-miR-291a-5p	27.4986	42.7747	59.3803	42.7747	31.0075	29.0892	59.2854	59.4353	29.7878	39.7094	19.0496	48.5772	36.773	45.008	48.1	57.407	30.8903	37.5674	44.9785	32.5434	246.402	335.975	97.7613	120.342	110.618	106.805	43.1071	44.7043	34.281	46.822	36.4949	291.188	108.881
287	cp72-mmu-miR-291-5p	cp72-mmu-miR-291-5p	mmu-miR-291a-5p; mmu-miR-291b-5p	14.7566	10.7414	11.429	11.0448	9.18497	9.18497	13.4865	15.6364	7.21689	8.07638	4.01948	13.4865	13.4865	17.1155	11.429	8.36276	7.60572	10.0187	7.21689	8.36276	41.3404	38.6229	18.3552	22.5875	25.0783	25.9587	11.993	11.8732	8.19982	12.5984	8.30102	39.9816	22.9949
959	cp72-mmu-miR-291-5p	cp72-mmu-miR-291-5p	mmu-miR-291a-5p; mmu-miR-291b-5p	14.7566	11.089	11.429	10.0187	9.18497	10.1661	13.4865	12.8219	9.18497	8.36276	3.66184	13.4865	14.7566	17.1155	4.80321	9.59279	9.59658	8.36276	10.0187	9.18497	38.0656	15.4053	20.5697	24.2632	22.8505	23.4543	11.8233	11.4149	8.67402	11.567	9.29075	26.7354	22.7844
998	-	-	mmu-miR-291b-3p	20.6254	19.6203	19.9011	16.0824	16.7028	19.5056	16.5962	18.287	17.8173	14.7566	13.8018	15.8019	11.7901	14.7566	13.4865	9.59279	15.9217	12.1627	15.4227	17.1155	2.64432	1.8354	55.2353	33.0872	42.1913	35.972	19.0573	17.7729	15.5444	12.4065	15.1556	2.23986	41.6215
326	-	-	mmu-miR-291b-3p	21.5571	19.4264	16.761	18.859	19.0479	17.1155	19.4264	13.4865	18.8069	16.5895	16.9043	18.287	17.7043	16.5846	15.4053	11.429	24.9225	17.6316	26.1119	23.4672	11.0799	19.4264	50.2363	18.3552	15.0697	18.3552	19.1509	17.2691	17.6469	15.2808	23.0333	15.2531	25.5041
410	-	-	mmu-miR-291b-5p	68.1881	70.7239	94.2709	89.7551	61.4272	67.7626	94.0938	83.888	59.4496	67.6497	36.2164	64.5919	98.8791	81.8936	85.21	109.764	79.788	115.26	91.3004	93.1972	173.714	173.666	175.24	165.097	186.137	141.936	80.7345	76.7929	56.9769	93.9366	94.8864	173.69	167.103
1082	-	-	mmu-miR-291b-5p	46.7985	51.5371	88.947	67.8787	65.8635	59.935	91.5899	80.9868	58.5631	65.2525	28.7519	52.9368	84.0781	93.0379	82.9422	102.196	93.6891	89.7673	95.4166	86.9643	43.2053	74.5565	150.73	147.984	158.835	136.175	63.7903	74.5938	51.3761	90.5636	91.4593	58.8809	148.431
203	cp72-mmu-miR-292-3p	cp72-mmu-miR-292-3p	mmu-miR-292-3p	150.765	107.283	164.484	161.557	133.86	114.997	171.032	133.589	162.79	173.656	83.8007	128.131	276.436	268.637	236.681	189.488	308.165	322.944	271.767	248.948	350.058	365.616	367.424	454.19	463.53	446.185	146.022	138.369	137.094	242.811	287.956	357.837	432.832
875	cp72-mmu-miR-292-3p	cp72-mmu-miR-292-3p	mmu-miR-292-3p	86.9011	106.148	114.862	120.035	91.7183	88.0728	108.142	110.176	66.4195	142.186	54.9437	83.6662	215.513	167.852	126.026	157.97	142.805	320.294	210.828	197.255	514.843	399.971	363.359	439.874	494.199	391.128	106.986	99.5272	86.804	166.84	217.796	457.407	422.14
371	cp72-mmu-miR-292-5p	cp72-mmu-miR-292-5p	mmu-miR-292-5p	4281.57	14330.6	7410.12	8667.89	492.277	5597.41	6400.61	9014.61	1867.87	1743.42	8142.14	10970.7	17975.3	16603.7	25999.5	26438.6	5246.81	9601.66	22134.3	19655.9	14564.5	11732	29602.1	54778.6	36901.5	45789.2	8672.54	5376.23	5681.03	21754.3	14159.7	13148.3	41767.8
1043	cp72-mmu-miR-292-5p	cp72-mmu-miR-292-5p	mmu-miR-292-5p	3707.95	4614.52	4253.27	4837.41	2601.33	2222.02	789.42	4688.04	5873.11	6757.7	1452.39	1200.66	8145.32	7984.14	11851.1	14509.5	1526.78	1394.95	11162.2	7019.17	5267.32	3075.31	23734.1	36970.6	34975.5	12588.7	4353.29	2575.2	3820.96	10622.5	5275.79	4171.32	27067.2
1313	cp72-mmu-miR-293	cp72-mmu-miR-294	mmu-miR-293	56.156	66.1103	38.2854	36.5987	35.5215	48.1	25.1774	24.976	57.6793	54.8975	23.8448	51.958	42.7747	55.9774	40.6755	37.9288	24.1289	30.0987	32.7995	28.23	161.909	104.326	54.6188	71.1146	67.051	61.9144	49.2876	33.4437	47.0949	44.3391	28.8143	133.118	63.6747
641	cp72-mmu-miR-293	cp72-mmu-miR-294	mmu-miR-293	38.6229	68.4074	36.1354	34.5245	44.8365	55.4129	31.1524	33.2483	42.7747	67.2498	27.1544	55.3892	31.5399	32.7995	37.2204	36.5315	20.8678	27.6929	26.9452	23.4672	42.2591	51.5562	55.2353	60.2535	55.6121	64.4135	44.4225	41.1626	48.142	34.5228	24.7433	46.9077	58.8786
1127	cp72-mmu-miR-294	cp72-mmu-miR-295	mmu-miR-294	28.774	27.2693	28.8234	26.852	28.5223	29.0892	29.3829	30.7678	37.7176	33.9775	43.0254	38.5851	38.6229	34.3013	38.6229	38.6229	46.214	35.828	48.1	57.7051	43.2053	38.6229	88.5491	82.557	79.1584	97.439	27.9297	29.4405	38.3264	37.5425	46.9618	40.9141	86.9259
455	cp72-mmu-miR-294	cp72-mmu-miR-295	mmu-miR-294	29.4233	28.2369	32.7995	25.2361	29.5195	30.0843	34.8013	51.1494	52.2012	34.3721	48.8877	42.7747	34.1993	41.6459	29.0892	27.6981	32.4992	29.4282	47.2079	40.9962	59.2854	38.6229	57.0143	88.5491	81.6117	68.1205	28.924	36.3886	44.5589	33.1581	37.5329	48.9542	73.8239
623	cp72-mmu-miR-295	cp72-mmu-miR-296	mmu-miR-295	2.25192	2.28385	2.96393	2.42834	2.27176	2.53501	3.13776	2.22278	2.58257	3.30169	3.30169	2.26376	2.25011	2.19187	3.48801	2.18636	2.247	2.28385	2.34556	2.76996	2.64432	4.60919	9.74473	5.06589	6.7034	8.35081	2.48201	2.54183	2.86243	2.52909	2.41159	3.62676	7.46621
1295	cp72-mmu-miR-295	cp72-mmu-miR-296	mmu-miR-295	2.18528	2.23203	2.96393	2.18237	2.27176	2.25481	2.18954	2.28385	2.19882	2.21449	2.47926	2.26376	2.87078	2.29613	2.14814	2.28773	2.92256	3.02412	2.34556	2.18133	2.64432	1	9.74473	5.06589	5.84363	8.35081	2.3909	2.24999	2.28908	2.4007	2.61839	1.82216	7.25126
957	cp72-hsa-miR-296	cp72-hsa-miR-297	mmu-miR-296	213.399	217.232	198.344	186.846	210.467	192.44	149.18	146.395	197.73	194.601	95.4589	164.481	211.125	241.54	197.025	175.804	173.588	171.211	170.741	153.568	542.601	571.8	303.844	288.446	335.076	268.407	203.955	174.621	163.068	206.374	167.277	557.201	298.943
285	cp72-hsa-miR-296	cp72-hsa-miR-297	mmu-miR-296	176.511	175.452	173.613	175.158	175.025	178.828	125.379	113.445	194.459	167.514	150.023	226.224	175.761	190.291	170.846	129.508	156.366	169.541	166.923	96.0695	466.092	345.373	291.41	257.14	246.366	293.663	175.183	148.169	184.555	166.602	147.225	405.733	272.145
54	cp72-mmu-miR-297	cp72-mmu-miR-298	mmu-miR-297	621.601	486.205	529.71	493.451	666.738	696.073	441.24	495.792	627.767	585.641	627.806	502.026	627.206	522.319	578.007	612.679	516.83	614.165	469.28	465.813	1507.77	1341.08	1657.87	1990.38	2110.5	5017.49	532.742	574.961	585.81	585.052	516.522	1424.42	2694.06
726	cp72-mmu-miR-297	cp72-mmu-miR-298	mmu-miR-297	211.239	178.907	247.331	163.611	256.989	175.74	178.317	205.321	441.202	313.662	416.105	242.719	327.057	170.951	339.685	388.497	379.997	429.588	273.478	171.862	524.147	589.049	682.409	582.375	718.699	1028.76	200.272	204.092	353.422	306.548	313.731	556.598	753.059
654	re72-mmu-miR-297	re72-mmu-miR-298	mmu-miR-297	2.18528	2.08098	2.17809	2.68985	2.56948	2.19882	2.18954	2.16755	2.12667	2.27479	25.8058	3.57755	3.30169	2.19187	6.37563	2.28773	5.61596	4.35379	2.34556	2.25192	1.71468	1.8354	14.097	946.731	11.8035	14.097	2.28355	2.28135	8.44619	3.53923	3.64181	1.77504	246.682
1326	re72-mmu-miR-297	re72-mmu-miR-298	mmu-miR-297	2.18528	1.97382	2.17809	2.13073	2.05107	2.19882	2.13073	3.95632	2.19882	2.17112	22.6015	2.20757	2.20075	2.03653	6.37563	3.50976	6.60011	2.15182	2.19882	2.1191	7.86995	4.60919	10.3051	14.3845	11.8035	12.4927	2.11698	2.58424	7.29475	3.53067	3.26746	6.23957	12.2464
138	cp72-mmu-miR-298	cp72-mmu-miR-299	mmu-miR-298	5438.14	8342.17	9403.94	7257.41	328.689	4395.75	5579.79	6508.5	1616.4	9524.33	2849.69	1265.73	12133.4	9644.04	10281.9	8930.49	1495.7	1630.75	10281.5	3842.15	16904.6	13019.5	25527.1	26068.5	20713.7	31262	7610.42	4203.18	3814.04	10247.5	4312.53	14962	25892.8
810	cp72-mmu-miR-298	cp72-mmu-miR-299	mmu-miR-298	11234.8	8416.05	6390.21	3255.26	328.48	7158.78	4702.67	7355.01	12053.4	8306.88	9696.63	8646.51	7748.29	6649.81	5513.2	7643.21	1320.52	1452.81	4730.72	1493.01	9024.13	9901.02	23071.5	25847.2	24299.1	25350.2	7324.09	4886.23	9675.86	6888.63	2249.27	9462.57	24642
635	cp72-hsa-miR-299	cp72-hsa-miR-300	mmu-miR-299	104.229	70.7239	64.7114	60.0774	61.1541	64.7139	93.8168	105.886	154.273	92.6118	335.834	220.453	87.598	98.684	136.132	133.926	73.2973	67.5256	131.03	91.4795	87.9266	76.3913	193.073	174.957	186.137	292.154	74.9355	81.3927	200.793	114.085	90.8331	82.159	211.58
1307	cp72-hsa-miR-299	cp72-hsa-miR-300	mmu-miR-299	93.674	59.2854	57.2273	46.3093	38.503	57.184	80.8684	83.5666	64.8604	37.3191	143.696	103.71	55.9694	65.9699	60.7692	89.3107	51.7666	43.6997	72.7613	56.5796	70.7239	65.5287	134.46	126.401	141.105	207.246	64.124	65.0305	87.3966	68.0048	56.2018	68.1263	152.303
423	v70-hsa-miR-299-5p	v70-hsa-miR-299-5p	mmu-miR-299	50.1371	45.4029	48.1	41.3682	35.2158	40.4919	66.0465	79.4922	46.9216	47.3942	63.5163	67.7476	43.6552	59.4842	56.9744	54.4693	65.5405	81.4352	55.1044	84.28	47.1713	62.6715	92.4728	80.1167	73.6492	93.8809	46.2521	55.3116	56.3949	53.6458	71.59	54.9214	85.0299
1095	v70-hsa-miR-299-5p	v70-hsa-miR-299-5p	mmu-miR-299	36.1759	35.3861	38.2854	41.3682	31.0075	28.9488	46.0216	56.1	20.8666	22.6033	28.23	28.8058	31.5399	49.2609	38.6229	35.828	58.0301	75.8084	37.6896	75.9379	36.9485	35.828	59.6921	52.5879	51.3752	70.5329	37.8039	40.5195	25.1264	38.8129	61.8665	36.3882	58.547
48	cp72-hsa-miR-29a	cp72-hsa-miR-29a	mmu-miR-29a	13.4865	11.429	5.29904	2.23943	13.8003	12.1627	8.36276	10.0187	8.07638	5.29904	8.07638	9.18497	5.29904	3.78738	2.23148	3.50976	3.68737	6.60011	10.0187	2.96393	5.04806	4.60919	69.2735	107.813	115.381	84.192	8.1135	11.0861	7.65919	3.70692	5.81753	4.82863	94.1648
720	cp72-hsa-miR-29a	cp72-hsa-miR-29a	mmu-miR-29a	11.429	9.18497	7.21689	4.942	10.0187	11.7232	6.37563	8.07638	8.76826	5.29904	9.18497	8.07638	5.29904	7.63455	4.80321	6.37563	3.68737	3.43611	10.0187	2.96393	1	1.8354	69.2735	97.1217	118.799	80.5445	8.19322	9.04849	7.83216	6.02811	5.02653	1.4177	91.4348
236	re72-hsa-miR-29b	re72-hsa-miR-29b	mmu-miR-29b	9.18497	13.4865	11.429	11.7563	10.5609	13.1494	14.7566	17.1155	20.0034	13.4865	19.8142	19.8606	4.35379	2.87078	4.80321	9.59279	2.92256	2.28385	10.7414	9.18497	2.1803	1.8354	39.3608	48.0759	60.2535	35.972	11.4642	13.8956	18.2912	5.40514	6.2832	2.00785	45.9156
908	re72-hsa-miR-29b	re72-hsa-miR-29b	mmu-miR-29b	13.4865	14.7566	13.4865	9.18497	12.1627	13.7378	16.5962	14.7566	16.0615	12.1627	18.287	18.8567	3.30169	4.35379	9.59279	8.36276	2.06663	2.17368	8.07638	2.76996	2.64432	4.60919	43.711	51.3752	51.9757	33.0872	12.7287	14.3133	16.342	6.40276	3.77166	3.62676	45.0373
804	cp72-hsa-miR-29c	cp72-hsa-miR-29c	mmu-miR-29c	4.81266	5.88111	3.91723	5.29904	7.60649	7.30002	4.35379	5.88111	8.36276	8.07638	6.15878	8.36276	3.30169	4.35379	3.48801	6.37563	2.56948	2.19882	3.91723	3.57755	5.04806	1.8354	21.8805	31.2038	31.8407	28.0563	4.97751	6.28535	7.74017	4.37978	3.06577	3.44173	28.2453
132	cp72-hsa-miR-29c	cp72-hsa-miR-29c	mmu-miR-29c	5.29904	4.7937	5.29904	2.96393	5	4.69924	6.37563	8.07638	10.4993	5.29904	6.15878	10.3828	4.35379	3.78738	4.80321	2.96393	2.28385	2.24784	5.61596	2.96393	2.64432	1.8354	18.3552	24.2632	32.1557	22.769	4.58893	6.03781	8.08498	3.97708	3.27789	2.23986	24.3857
877	cp72-mmu-miR-300	cp72-mmu-miR-301	mmu-miR-300	83.0573	82.2041	66.3356	76.8927	81.8483	64.7139	80.4403	79.4922	73.5288	82.8108	103.951	88.9402	162.751	137.514	170.846	173.876	153.057	110.094	113.863	80.3719	14.7566	10.3096	398.311	395.17	427.339	401.102	77.1224	76.6237	87.3076	161.247	114.346	12.5331	405.481
205	cp72-mmu-miR-300	cp72-mmu-miR-301	mmu-miR-300	24.4183	39.6484	20.6511	2.0213	18.4777	9.18497	16.0824	3.30169	3.91723	2.10984	6.60011	1.88603	92.8563	93.6445	6.37563	10.7414	10.7414	86.0907	72.3229	42.7747	54.0969	41.3771	14.6779	16.5337	212.042	125.106	21.6848	11.7617	3.6283	50.9044	52.9824	47.737	92.09
821	re72-hsa-miR-301	re72-hsa-miR-302	mmu-miR-301	2.25192	2.28385	2.3241	2.42834	3.209	2.29495	3.68737	2.80828	3.91723	2.27479	2.13073	1.97382	3.30169	2.19187	2.23148	2.09492	2.92256	2.28385	2.80828	2.17112	1	1.8354	11.2727	11.0383	8.65186	12.4927	2.32205	2.9999	2.57414	2.45499	2.54645	1.4177	10.8639
149	re72-hsa-miR-301	re72-hsa-miR-302	mmu-miR-301	2.87078	2.28385	2.96393	3.68737	2.92256	2.76996	2.65888	2.80828	3.78944	2.17112	1.97614	2.09666	3.91723	2.29613	2.23148	2.96393	2.1911	2.76996	3.43611	2.1191	1.71468	4.60919	10.3051	5.06589	9.49323	11.0677	2.95148	2.78992	2.50834	2.85219	2.62907	3.16194	8.98297
1211	cp72-mmu-miR-302	cp72-mmu-miR-303	mmu-miR-302	2.1397	2.13012	2.13073	2.18237	2.05107	2.1191	2.13073	2.11949	2.00686	2.02509	2.13073	2.04168	1.28452	2.03653	2.14814	1.97134	2.09722	2.15182	2.18722	2.17112	2.64432	1.8354	5.9253	2.68667	4.86997	6.42006	2.14573	2.1051	2.05109	1.86013	2.15185	2.23986	4.9755
539	cp72-mmu-miR-302	cp72-mmu-miR-303	mmu-miR-302	2.1397	2.28385	2.17809	2.23943	2.05107	2.1191	2.18954	2.06703	2.26376	2.21449	2.15519	2.09666	1.98373	2.03653	2.23148	2.09492	2.19871	2.24784	2.17506	2.1191	1.71468	4.60919	5.9253	5.06589	2.38444	5.42046	2.21027	2.10669	2.18252	2.08666	2.18518	3.16194	4.69902
369	cp72-hsa-miR-302b	cp72-hsa-miR-302b	mmu-miR-302b	9.18497	8.07638	11.429	5.29904	9.18497	8.21967	8.22063	8.36276	12.1627	10.2696	9.18497	10.0187	8.76423	14.7566	11.429	11.429	12.1627	16.9042	24.0348	17.7093	5.04806	12.8075	35.5139	29.8274	33.0872	25.0783	8.49735	8.49701	10.409	11.5947	17.7027	8.92778	30.8767
1041	cp72-hsa-miR-302b	cp72-hsa-miR-302b	mmu-miR-302b	8.77046	6.60011	8.07638	4.12441	6.15878	5.19388	6.37563	8.07638	8.07638	8.36276	4.59592	7.21689	8.07638	3.78738	4.80321	8.36276	7.60572	7.21689	17.1155	12.1627	19.5775	10.3096	31.4574	12.767	32.4684	15.2162	6.89284	6.45117	7.06299	6.25743	11.0252	14.9436	22.9772
1166	-	-	mmu-miR-302b*	5.29904	6.60011	6.84158	6.60011	7.60649	8.07638	6.37563	6.2369	4.59592	5.7372	3.83981	6.15878	4.35379	7.63455	3.48801	4.20311	5.61596	5.29904	3.43611	5.29904	11.0799	10.3096	17.082	12.767	25.0783	12.4927	6.33521	7.07385	5.08293	4.91986	4.91253	10.6947	16.855
494	-	-	mmu-miR-302b*	5.29904	8.07638	6.15878	5.29904	5.3032	6.60011	7.21689	5.88111	4.59592	5.29904	4.01948	4.35379	3.91723	4.35379	2.23148	7.21689	2.28385	6.15878	2.80828	4.35379	7.86995	4.60919	17.082	14.3845	13.3338	15.2162	6.20831	6.25032	4.56706	4.42984	3.90117	6.23957	15.0041
1293	cp72-hsa-miR-302c	cp72-hsa-miR-302c	mmu-miR-302c	10.7414	9.18497	16.4073	14.7566	10.1995	11.0912	13.4865	16.0824	11.429	12.1627	9.18497	10.0187	19.4264	18.8481	20.0034	19.4264	17.1155	10.7414	14.7566	17.7093	36.3887	31.7715	28.4695	28.4695	39.3608	31.5904	12.7726	12.7149	10.6988	19.4261	15.0807	34.0801	31.9726
621	cp72-hsa-miR-302c	cp72-hsa-miR-302c	mmu-miR-302c	9.18497	10.7414	15.6141	14.7566	10.7414	11.429	14.7566	12.8219	12.1627	18.287	10.7414	14.7566	18.287	19.4957	23.4672	18.287	13.4865	10.0187	14.7566	20.8697	29.6736	33.3442	26.8406	26.8406	31.2038	31.2038	12.5743	12.4372	13.9869	19.8842	14.7829	31.5089	29.0222
1250	-	-	mmu-miR-302c	7.63455	9.18497	9.18497	9.18497	7.60649	6.94293	8.36276	8.07638	6.45315	6.94417	6.15878	8.36276	10.3738	6.37563	11.429	8.36276	10.7414	7.21689	12.8175	10.7414	10.0187	4.60919	22.5875	24.2632	17.7071	19.7945	8.79736	7.74714	6.97971	9.1353	10.3793	7.31395	21.0881
578	-	-	mmu-miR-302c	4.35379	4.7937	6.15878	9.18497	8.07638	9.65878	8.36276	8.26921	5.61596	5.29904	5.29904	9.18497	10.3738	11.429	7.86995	8.36276	10.7414	10.0187	12.8175	17.1155	2.64432	15.4053	20.5697	26.8406	16.003	17.082	6.12281	8.59178	6.34975	9.50888	12.6733	9.0248	20.1238
1334	-	-	mmu-miR-302c*	16.0824	14.7566	14.114	10.0187	13.4865	13.7378	12.1627	12.1627	15.7987	12.8145	10.7414	11.0839	10.3738	10.3738	11.429	10.7414	8.36276	6.15878	11.429	6.15878	21.7489	26.6165	26.8406	28.4695	33.0872	37.9022	13.743	12.8874	12.6096	10.7295	8.02733	24.1827	31.5749
662	-	-	mmu-miR-302c*	16.6009	16.0824	16.4073	18.287	13.4865	17.1155	13.4865	14.7566	16.5935	11.429	10.0187	15.2804	13.4865	10.3738	12.1627	10.7414	11.429	10.7414	12.1627	6.90161	7.86995	17.6916	28.0646	28.4695	29.8306	32.7202	16.8444	14.7113	13.3304	11.6911	10.3087	12.7808	29.7712
34	cp72-hsa-miR-302d	cp72-hsa-miR-302d	mmu-miR-302d	2.3241	3.209	5.29904	2.13073	2.27176	2.76996	2.65888	2.80828	3.49519	2.24516	2.69708	2.56948	3.30169	2.19187	3.48801	2.96393	2.92256	3.02412	6.15878	3.57755	1.71468	4.60919	16.003	11.0383	9.49323	12.4927	3.24072	2.62722	2.75173	2.98638	3.92075	3.16194	12.2568
706	cp72-hsa-miR-302d	cp72-hsa-miR-302d	mmu-miR-302d	2.25192	2.17506	2.23203	2.23943	2.27176	3.02412	2.25935	2.80828	3.01365	2.65888	2.21449	2.20757	2.20075	3.78738	2.17368	2.28773	2.28385	3.02412	2.34556	2.17112	7.86995	1.8354	14.6779	9.94955	10.8664	13.3338	2.22461	2.59088	2.52365	2.61238	2.45616	4.85267	12.2069
36	cp72-hsa-miR-30a-3p	cp72-hsa-miR-30a-3p	mmu-miR-30a-3p	1.99657	1.97382	2.17809	1.88603	2.17809	2.17368	2.18954	2.06703	2.30527	2.21449	2.13073	2.20757	2.12062	2.03653	2.74034	2.18636	2.01375	1.85021	2.1191	2.02509	1.71468	1.8354	6.7034	6.6055	5.84363	8.35081	2.00863	2.15209	2.21451	2.27096	2.00204	1.77504	6.87583
708	cp72-hsa-miR-30a-3p	cp72-hsa-miR-30a-3p	mmu-miR-30a-3p	2.1397	1.97382	2.01596	2.0213	2.00686	2.18694	1.948	2.06703	2.05107	2.21449	2.0213	2.20757	2.12062	2.29613	1.99742	1.97134	1.97382	2.17368	2.1191	1.94569	1.71468	1.8354	4.9953	5.06589	7.80358	6.42006	2.03769	2.05221	2.12361	2.09638	2.05307	1.77504	6.07121
120	cp72-hsa-miR-30a-5p	cp72-hsa-miR-30a-5p	mmu-miR-30a-5p	16.8586	13.4865	17.1155	16.0824	17.1155	15.6102	12.1627	8.75675	23.4672	20.0034	2.21449	2.56948	21.7489	18.8481	11.429	11.429	13.4865	16.0824	20.0034	10.0187	12.8075	21.7489	37.9756	53.78	63.1281	58.0976	15.8858	13.4113	12.0636	15.8638	14.8978	17.2782	53.2453
792	cp72-hsa-miR-30a-5p	cp72-hsa-miR-30a-5p	mmu-miR-30a-5p	12.1627	17.1155	10.0187	11.7563	14.7566	11.0912	9.18497	10.0187	18.8069	15.3865	2.21449	2.20757	19.4264	13.4865	11.429	14.7566	14.6396	11.429	17.1155	6.15878	14.7566	15.4053	31.4574	45.2478	48.0767	46.2448	12.7633	11.2629	9.65387	14.7746	12.3357	15.081	42.7567
960	cp72-hsa-miR-30b	cp72-hsa-miR-30b	mmu-miR-30b	8.36276	8.07638	8.07638	6.60011	7.0759	5.88412	10.0187	8.75675	13.3152	8.36276	5.29904	5.88613	11.7901	10.3738	7.86995	7.21689	6.15878	4.35379	8.36276	2.29495	7.86995	1.8354	22.5875	20.5697	29.8306	22.769	7.77891	7.93387	8.21579	9.31269	5.29257	4.85267	23.9392
288	cp72-hsa-miR-30b	cp72-hsa-miR-30b	mmu-miR-30b	7.63455	4.12441	2.96393	4.12441	4.59592	4.69924	5.61596	6.60011	10.4993	4.35379	4.59592	2.56948	8.07638	6.99174	3.48801	3.85103	2.56948	6.15878	8.36276	3.57755	11.0799	1.8354	17.082	16.5337	23.4746	20.6765	4.71182	5.37781	5.50462	5.60179	5.16714	6.45765	19.4417
99	v70-mmu-mir-30b	v70-mmu-mir-30b	mmu-miR-30b	9.59874	7.64196	8.36276	8.07638	7.0759	9.18497	8.36276	8.26921	11.429	8.07638	11.429	8.36276	7.21689	8.76423	6.37563	7.21689	17.9752	10.7414	10.7414	16.0824	2.64432	4.60919	21.8805	17.9761	15.0697	18.3552	8.41996	8.22321	9.8243	7.39341	13.8851	3.62676	18.3204
771	v70-mmu-mir-30b	v70-mmu-mir-30b	mmu-miR-30b	8.36276	4.12441	4.35379	5.29904	5.61596	6.60011	6.37563	5.88111	3.66184	2.65888	17.6141	5.61596	3.91723	5.29904	7.86995	6.37563	3.209	3.02412	4.59592	2.96393	1.71468	1.8354	19.6178	14.3845	19.6178	17.082	5.535	6.1182	7.38769	5.86546	3.44824	1.77504	17.6755
876	cp72-hsa-miR-30c	cp72-hsa-miR-30c	mmu-miR-30c	6.37563	6.60011	8.07638	6.60011	7.0759	6.60011	8.36276	10.0187	8.36276	3.66184	3.30169	2.56948	11.7901	7.63455	7.86995	8.36276	6.60011	6.60011	9.18497	4.35379	5.04806	4.60919	23.4746	22.5875	31.5234	27.4509	6.91306	8.01437	4.47394	8.91435	6.68474	4.82863	26.2591
204	cp72-hsa-miR-30c	cp72-hsa-miR-30c	mmu-miR-30c	7.63455	3.57755	4.35379	5.29904	5	5.61596	7.21689	5.88111	8.36276	3.66184	4.59592	3.57755	10.3738	8.76423	4.80321	5.82528	5.19358	6.15878	10.0187	3.57755	5.04806	10.3096	20.5697	24.2632	31.2038	28.3573	5.21623	5.92849	5.04952	7.44162	6.23715	7.67881	26.0985
372	cp72-hsa-miR-30d	cp72-hsa-miR-30d	mmu-miR-30d	6.37563	4.7937	5.29904	5.29904	7.60649	7.30002	6.37563	8.26921	6.60011	3.48044	3.30169	3.57755	9.54808	13.4865	4.80321	8.36276	6.60011	10.0187	9.18497	6.90161	13.7801	21.7489	22.2355	22.5875	27.2837	20.6765	5.44185	7.38783	4.23995	9.05014	8.17635	17.7645	23.1958
1044	cp72-hsa-miR-30d	cp72-hsa-miR-30d	mmu-miR-30d	5.29904	6.60011	7.21689	5.29904	5	6.37797	8.07638	6.60011	6.15878	6.60011	2.92256	4.35379	8.07638	6.37563	4.80321	6.37563	6.60011	5.29904	8.07638	4.35379	1.71468	1.8354	20.5697	22.5875	25.0783	19.7945	6.10377	6.51362	5.00881	6.40771	6.08233	1.77504	22.0075
961	cp72-mmu-miR-30e	cp72-mmu-miR-30e	mmu-miR-30e	6.37563	4.7937	8.36276	8.07638	7.0759	6.37797	5.61596	1.97382	8.07638	6.60011	2.21449	2.20757	6.37563	6.37563	4.80321	5.29904	6.15878	16.9042	7.21689	3.57755	10.5601	1.8354	21.8805	24.2632	31.5234	28.3573	6.90212	5.26091	4.77464	5.71338	8.46435	6.19776	26.5061
289	cp72-mmu-miR-30e	cp72-mmu-miR-30e	mmu-miR-30e	2.1397	1.97382	1.93408	2.23943	1.88603	1.92254	1.948	1.97382	1.92254	1.88603	1.12855	1.88603	1.98373	4.35379	1.99742	1.97134	1.97382	1.98803	3.43611	2.1191	2.1803	1.8354	5.9253	6.6055	6.7034	12.4927	2.07176	1.9326	1.70579	2.57657	2.37926	2.00785	7.93172
1045	cp72-mmu-miR-30e-star	cp72-mmu-miR-30e-star	mmu-miR-30e-star	4.35379	3.91723	2.96393	2.42834	2.92256	3.37802	3.13776	2.28385	2.30527	2.27479	13.4865	2.56948	3.30169	2.29613	3.48801	5.29904	4.12441	3.02412	3.43611	3.57755	2.64432	4.60919	11.2727	8.87983	8.65186	12.4927	3.41582	2.93055	5.15901	3.59622	3.54055	3.62676	10.3243
373	cp72-mmu-miR-30e-star	cp72-mmu-miR-30e-star	mmu-miR-30e-star	3.91723	3.209	2.96393	2.42834	2.92256	3.02412	2.65888	2.28385	3.04843	2.27479	10.7414	2.56948	2.87078	2.87078	3.48801	3.50976	2.92256	3.78738	2.34556	2.76996	2.64432	1	9.74473	8.87983	9.49323	11.8035	3.12962	2.72235	4.65853	3.18483	2.95637	1.82216	9.98031
888	cp72-hsa-miR-31	cp72-hsa-miR-32	mmu-miR-31	3.57755	5.88111	4.35379	3.68737	5.61596	4.69924	5.61596	5	4.59592	3.66184	2.47926	7.21689	3.91723	4.35379	3.48801	2.96393	2.12667	3.43611	2.80828	2.25192	11.0799	1.8354	17.082	16.5337	22.3282	20.6765	4.37495	5.23279	4.48848	3.68074	2.65574	6.45765	19.1551
216	cp72-hsa-miR-31	cp72-hsa-miR-32	mmu-miR-31	6.37563	6.60011	5.29904	4.12441	5	5.61596	5.61596	5.88111	8.07638	6.60011	3.30169	7.21689	6.37563	5.29904	3.48801	5.29904	2.28385	2.76996	5	2.1911	11.0799	4.60919	18.3552	14.3845	19.6178	18.7318	5.59979	5.52825	6.29877	5.11543	3.06123	7.84455	17.7723
972	cp72-hsa-miR-32	cp72-hsa-miR-33	mmu-miR-32	1.41983	1.24584	1.93408	1.98803	2.05107	1.92254	1.948	2.06703	2.00686	1.99657	2.0213	1.88603	1.98373	1.17021	1.99742	2.09492	2.06663	1.98803	1.97382	1	1.71468	1.8354	3.96774	1.30088	3.80117	3.80117	1.64695	1.99716	1.97769	1.81157	1.75712	1.77504	3.21774
300	cp72-hsa-miR-32	cp72-hsa-miR-33	mmu-miR-32	2.1397	2.08098	1.93408	2.21167	2.05107	1.98803	2.01596	1.16155	2.05107	2.27479	2.0213	2.04168	2.12062	1.30826	1.99742	1	2.1911	2.19882	2.0213	2.02509	1.71468	1.8354	3.96774	1.30088	2.38444	4.62438	2.09161	1.80415	2.09721	1.60658	2.10908	1.77504	3.06936
1056	cp72-hsa-miR-320	cp72-hsa-miR-321	mmu-miR-320	12483	13710.4	9863.38	10381.7	15560.5	3648.36	14738.6	13823.8	1565.89	6970.55	4257.17	5788.02	11446	11677	8676.91	9206.99	2012.98	1683.2	6849	2367.23	12230.2	6232.26	29996.7	36792.8	25296.4	39764.3	11609.6	11942.8	4645.41	10251.7	3228.1	9231.24	32962.5
384	cp72-hsa-miR-320	cp72-hsa-miR-321	mmu-miR-320	11546	10826.1	14330.1	15950.4	805.589	13636	11991.7	9495.24	2592.79	9988.36	1620.41	6493	9888.41	11044.2	6292.85	8834.8	2124.19	2323.59	8811.2	2529.28	10359.4	5187.3	23369.9	23757.5	15915.9	38472	13163.2	8982.12	5173.64	9015.06	3947.06	7773.36	25378.8
1129	cp72-mmu-miR-322-3p	cp72-mmu-miR-322-3p	mmu-miR-322	1.99657	2.08098	2.13073	2.0213	2.1397	2.17368	2.01596	1.97382	2.00686	2.02509	2.07779	2.04168	2.16254	2.03653	2.23148	2.18636	2.56948	2.76996	2.17506	2.29495	1	4.60919	4.9953	5.06589	3.80117	7.52752	2.0574	2.07579	2.03785	2.15423	2.45236	2.8046	5.34747
457	cp72-mmu-miR-322-3p	cp72-mmu-miR-322-3p	mmu-miR-322	1.99657	1.24584	1	1.98803	1	1.62213	1.12855	1.97382	1.73242	1.62213	1.12855	1	1.28452	2.03653	1.99742	1.97134	1.85021	1.98803	1.85021	2	1	1.8354	2.38444	2.68667	3.80117	1.30088	1.55761	1.43113	1.37078	1.82245	1.92211	1.4177	2.54329
232	re72-mmu-miR-322-5p	re72-mmu-miR-322-5p	mmu-miR-322-5p	700.843	693.562	389.763	447.648	517.023	471.323	511.578	515.67	570.493	555.355	406.537	578.569	521.792	492.355	399.112	411.772	525.389	492.408	502.563	512.36	843.221	1398.66	932.216	1259.48	1147.26	789.899	557.954	503.899	527.738	456.258	508.18	1120.94	1032.21
904	re72-mmu-miR-322-5p	re72-mmu-miR-322-5p	mmu-miR-322-5p	772.266	902.69	469.848	499.915	543.395	490.218	470.808	476.162	522.304	524.147	352.678	517.916	451.927	449.104	384.226	415.116	471.191	426.743	416.373	473.231	1292.14	1591.97	860.613	1104.19	983.853	858.489	661.18	495.146	479.261	425.093	446.885	1442.06	951.785
233	re72-hsa-miR-323	re72-hsa-miR-324	mmu-miR-323	2.3241	1.97382	2.17809	2.13073	2.17809	2.166	2.22551	2.16755	2.19882	2.06844	2.17809	1.97382	2.29613	2.19187	2.23148	2.09492	2.06663	2.19882	2.19882	2.02509	2.1803	1.8354	7.80358	7.79495	9.49323	11.8035	2.15168	2.18429	2.10479	2.2036	2.12234	2.00785	9.2238
905	re72-hsa-miR-323	re72-hsa-miR-324	mmu-miR-323	2.1397	2.17506	2.13073	2.0213	2.17809	2.19882	2.18954	2.16755	2.17368	2.17112	3.66184	2.1861	2.29613	2.19187	2.14814	2.09492	2.1911	2.06663	2.17506	2.02509	2.64432	1.8354	6.7034	8.87983	9.07517	9.12692	2.1167	2.1835	2.54819	2.18277	2.11447	2.23986	8.44633
118	cp72-hsa-miR-324-3p	cp72-hsa-miR-324-3p	mmu-miR-324-3p	164.364	56.3582	29.2383	32.7995	40.1851	31.728	82.1071	61.095	137.868	75.6517	143.696	225.065	152.837	217.133	109.392	110.513	163.18	162.293	145.712	128.786	736.263	461.396	371.494	446.651	491.521	509.64	70.6901	53.7788	145.57	147.469	149.993	598.83	454.827
790	cp72-hsa-miR-324-3p	cp72-hsa-miR-324-3p	mmu-miR-324-3p	50.1371	31.6174	13.4865	19.7154	17.4066	18.7108	29.3829	30.7678	28.3036	21.7489	28.3183	40.9445	34.1993	37.4083	35.828	46.0574	36.1498	32.7995	35.828	35.9532	82.4617	70.8736	73.5342	111.049	80.6312	99.9336	28.7391	24.067	29.8289	38.3733	35.1826	76.6676	91.287
483	re72-hsa-miR-324-5p	re72-hsa-miR-324-5p	mmu-miR-324-5p	25.4839	25.1036	19.6417	13.9067	19.4264	19.7554	23.0358	23.6929	23.7544	20.0034	17.2796	20.8697	21.7489	18.8481	18.287	22.2233	17.1155	20.0034	19.621	19.4264	29.1531	41.3771	53.3562	45.2478	47.0727	51.2214	21.034	21.4776	20.4768	20.2768	19.0416	35.2651	49.2245
1155	re72-hsa-miR-324-5p	re72-hsa-miR-324-5p	mmu-miR-324-5p	20.0034	17.1155	9.18497	10.0187	11.0828	12.0164	10.7414	12.1627	11.917	9.18497	11.0836	15.2804	19.4264	23.4672	17.1155	18.287	15.9217	14.7566	14.1164	14.7566	28.8559	25.9583	32.2752	39.3608	32.4684	42.1913	14.0806	11.5008	11.8665	19.574	14.8878	27.4071	36.5739
958	cp72-hsa-miR-324-5p	cp72-hsa-miR-324-5p	mmu-miR-324-5p	2.17562	2.23203	2.96393	2.23943	2.23203	2.19882	2.25935	2.16755	2.19882	2.65888	2.21449	2.26376	2.20075	2.29613	2.23148	2.28773	4.12441	3.43611	2.25935	2.76996	2.64432	4.60919	4.9953	2.68667	4.86997	5.42046	2.40275	2.21444	2.33399	2.25402	3.14745	3.62676	4.4931
286	cp72-hsa-miR-324-5p	cp72-hsa-miR-324-5p	mmu-miR-324-5p	2.25192	2.17506	2.3241	2.42834	2.23203	2.18694	2.25935	2.16755	2.26376	3.30169	2.47926	3.209	2.20075	2.03653	3.48801	2.28773	2.247	3.78738	2.25935	4.35379	2.64432	4.60919	4.9953	2.68667	5.50627	3.80117	2.29486	2.21146	2.81343	2.50325	3.16188	3.62676	4.24735
894	cp72-mmu-miR-325	cp72-mmu-miR-326	mmu-miR-325	161.69	191.69	191.318	174.914	166.338	165.582	116.995	154.084	173.127	155.738	96.0508	107.221	146.305	105.646	80.6633	124.115	121.633	134.141	169.558	123.535	176.292	455.465	515.808	478.481	450.692	416.247	179.903	150.75	133.034	114.182	137.217	315.879	465.307
222	cp72-mmu-miR-325	cp72-mmu-miR-326	mmu-miR-325	110.621	169.399	175.874	160.979	177.756	162.254	133.915	177.624	184.125	196.564	162.454	91.0591	138.871	88.7049	143.736	123.135	109.789	119.178	182.814	94.91	177.997	171.898	491.587	391.209	419.171	445.005	154.218	162.887	158.551	123.612	126.673	174.947	436.743
320	re72-hsa-miR-326	re72-hsa-miR-327	mmu-miR-326	917.457	509.679	331.784	522.812	482.694	515.38	397.51	631.471	670.683	562.94	664.12	677.373	559.489	558.987	531.244	517.35	481.201	499.083	560.572	562.04	753.077	564.944	1186.67	1205.2	1235.33	1108.06	570.433	506.764	643.779	541.768	525.724	659.01	1183.82
992	re72-hsa-miR-326	re72-hsa-miR-327	mmu-miR-326	815.43	408.555	395.685	532.82	458.788	550.358	643.38	773.516	589.274	471.31	582.637	625.491	473.581	505.35	474.681	453.957	383.239	394.598	420.466	491.416	1008.77	1078.74	867.123	953.441	1045.1	1743.75	538.122	606.51	567.178	476.892	422.43	1043.75	1152.35
404	cp72-hsa-miR-328	cp72-hsa-miR-329	mmu-miR-328	28.4556	23.8935	23.6542	20.0034	21.7489	23.4672	29.9051	29.8602	32.3417	25.1026	31.9868	37.8289	26.6165	29.0892	21.7489	26.6165	20.0034	19.7166	23.4672	25.921	5.04806	1.8354	51.0923	51.3752	53.78	55.4477	24.0017	26.2454	31.815	26.0178	22.2771	3.44173	52.9238
1076	cp72-hsa-miR-328	cp72-hsa-miR-329	mmu-miR-328	20.6254	19.8126	18.7653	20.0034	16.7028	20.0034	28.4256	27.8321	26.4246	19.4264	27.6923	33.7677	25.5985	29.7627	20.0034	24.0398	20.8678	19.4264	25.6086	25.921	14.7566	4.60919	47.0727	39.3608	50.9957	31.9719	19.8017	23.2409	26.8277	24.8511	22.9559	9.68291	42.3503
978	cp72-mmu-miR-329	cp72-mmu-miR-330	mmu-miR-329	2538.25	1473.85	871.621	808.864	904.894	1034.13	1103.6	1853.59	1101.27	687.31	3908.21	1263.21	664.838	723.945	724.215	689.388	756.07	687.641	697.442	712.333	1950.26	3808.5	3331.1	3327.07	3028.37	6354.13	1423.15	1224.05	1740	700.596	713.372	2879.38	4010.17
306	cp72-mmu-miR-329	cp72-mmu-miR-330	mmu-miR-329	2512.5	1727.16	916.246	839.758	1276.15	1348.06	1309.4	1954.83	2339.86	894.631	6169.95	2505.6	799.668	811.145	834.805	768.373	902.271	803.82	787.744	856.202	2278.32	1685.83	4076.08	1264.05	3556.9	4397.16	1498.92	1472.11	2977.51	803.498	837.509	1982.07	3323.55
1224	cp72-hsa-miR-33	cp72-hsa-miR-34	mmu-miR-33	2.18528	1.97382	2.3241	2.0213	2.23203	2.17368	2.18954	2.16755	2.17368	2.27479	2.17809	2.14814	2.12062	2.29613	2.14814	2.28773	2.1911	2.06663	2.17506	2.1911	1.71468	1.8354	8.65186	6.6055	5.84363	8.35081	2.12612	2.1907	2.19368	2.21316	2.15597	1.77504	7.36295
552	cp72-hsa-miR-33	cp72-hsa-miR-34	mmu-miR-33	1.99657	2.23203	2.17809	2.13073	2.23203	2.17368	2.18954	2.01375	2.26376	3.30169	2.17809	2.20757	1.98373	2.19187	2.74034	2.18636	2.17112	2.28385	2.34556	2.1191	2.64432	4.60919	8.65186	5.06589	6.7034	5.83472	2.13435	2.15225	2.48778	2.27557	2.22991	3.62676	6.56397
988	re72-mmu-miR-330	re72-mmu-miR-331	mmu-miR-330	88.0728	60.6691	51.9813	70.7239	86.418	88.9918	55.1044	58.4155	90.2721	92.9939	63.5163	62.8365	73.7724	58.5796	75.616	69.2494	82.013	69.7474	61.307	46.113	51.1101	59.2854	164.248	126.401	151.673	133.295	67.8618	72.2324	77.4047	69.3043	64.7951	55.1978	143.904
316	re72-mmu-miR-330	re72-mmu-miR-331	mmu-miR-330	95.5695	70.143	40.9454	58.0762	71.6989	66.7877	41.5698	55.4365	84.0736	83.9531	86.9533	86.0919	82.3215	85.5957	86.3399	69.2494	82.5197	70.4773	84.9384	48.1611	62.8724	62.6715	118.044	101.726	113.014	119.671	66.1835	58.8732	85.268	80.8766	71.5241	62.772	113.114
1213	cp72-mmu-miR-330	cp72-mmu-miR-331	mmu-miR-330	1.99657	1.92254	1.93408	1	1	1.62213	1.12855	1.31621	1	1	1	1	1	1.30826	1.99742	1	1	1.27363	1.92254	1	3.91723	1.8354	20.5697	26.8406	21.8805	20.6765	1.7133	1.26672	1	1.32642	1.29904	2.87631	22.4918
541	cp72-mmu-miR-330	cp72-mmu-miR-331	mmu-miR-330	3.91723	2.28385	2.57429	2.0213	2.27176	2.76996	2.18954	2.28385	5.61596	3.30169	1.88603	3.57755	6.37563	7.63455	3.48801	2.09492	3.209	2.19882	5.61596	3.57755	5.04806	1.8354	16.003	20.5697	20.0949	16.003	2.69917	2.37878	3.59531	4.89827	3.65033	3.44173	18.1676
1308	cp72-hsa-miR-331	cp72-hsa-miR-332	mmu-miR-331	23.4672	19.4264	19.5102	18.287	21.7489	18.7108	17.8131	16.426	21.7489	19.7171	8.07638	22.6821	17.1155	13.4865	13.4865	17.1155	17.1155	17.6316	30.2465	21.7489	12.8075	48.1	65.2485	70.5329	77.6829	59.7175	20.1727	18.6747	18.0561	15.301	21.6856	30.4538	68.2954
636	cp72-hsa-miR-331	cp72-hsa-miR-332	mmu-miR-331	21.8977	21.7489	20.1113	19.4264	19.8013	20.4988	19.4264	22.6044	28.9496	28.4352	9.18497	22.6821	18.287	11.429	17.1155	19.4264	26.0974	28.5192	39.1348	19.4264	21.7489	26.6165	71.6314	55.5348	70.9186	59.7175	20.7961	20.5827	22.3129	16.5645	28.2944	24.1827	64.4506
989	re72-hsa-miR-331	re72-hsa-miR-332	mmu-miR-331	22.6801	18.287	16.4073	19.1433	19.4264	18.287	17.1155	19.4264	15.5368	5.7372	5.29904	15.2804	17.7043	17.1155	9.59279	13.4865	15.9217	17.6316	18.6679	8.07638	40.4281	29.0892	26.8406	53.78	42.1913	51.8762	19.1294	18.5638	10.4634	14.4748	15.0744	34.7586	43.672
317	re72-hsa-miR-331	re72-hsa-miR-332	mmu-miR-331	21.8977	18.287	11.429	18.287	19.0479	19.5056	18.5627	19.4264	26.7879	19.7171	8.76924	24.6054	24.0382	19.4957	15.4053	18.287	25.5088	27.1551	29.0892	18.3199	32.7995	62.6715	42.1913	39.3608	46.569	34.5159	17.4752	19.1356	19.9699	19.3066	25.0183	47.7355	40.6592
721	cp72-hsa-miR-335	cp72-hsa-miR-336	mmu-miR-335	13.4865	12.1627	9.18497	8.07638	10.0187	11.0912	9.18497	8.07638	12.9254	8.07638	15.0857	8.07638	11.0802	5.29904	7.86995	10.7414	6.15878	8.36276	11.429	3.57755	6.34394	4.60919	36.6031	33.0872	35.972	35.972	10.7276	9.59281	11.041	8.74764	7.38203	5.47657	35.4086
49	cp72-hsa-miR-335	cp72-hsa-miR-336	mmu-miR-335	14.114	17.1155	8.07638	4.12441	8.36276	9.65878	8.07638	8.75675	18.287	19.142	19.0496	11.429	19.6242	16.5846	13.4865	16.0824	17.1155	13.4865	17.1155	14.7566	7.86995	1.8354	25.0783	26.8406	25.0783	29.5532	10.8576	8.71367	16.9769	16.4444	15.6185	4.85267	26.6376
133	cp72-hsa-miR-337	cp72-hsa-miR-338	mmu-miR-337	14.7566	11.089	19.6417	20.873	9.39262	9.18497	52.1064	36.713	17.1155	24.6054	21.1649	28.23	6.37563	29.7627	25.957	20.2437	10.0187	6.60011	19.621	20.0034	2.64432	1.8354	56.4722	16.5337	13.3338	27.1464	16.5901	26.8492	22.7789	20.5848	14.0608	2.23986	28.3715
805	cp72-hsa-miR-337	cp72-hsa-miR-338	mmu-miR-337	7.63455	11.429	17.1155	11.0448	7.0759	4.12441	27.5572	17.1155	5.61596	3.66184	14.7566	10.0187	3.91723	11.429	9.59279	7.21689	2.56948	2.24784	5	6.15878	1.71468	4.60919	52.0334	14.3845	15.0697	16.003	11.806	13.9682	8.51329	8.03898	3.99402	3.16194	24.3727
217	cp72-hsa-miR-338	cp72-hsa-miR-339	mmu-miR-338	27.2163	23.7123	28.2398	71.9459	48.1	66.1401	38.3457	61.9268	55.9067	51.7373	67.6421	52.9368	20.0034	10.3738	20.0034	30.4304	24.9225	16.0824	30.5373	23.4672	29.929	35.828	131.972	167.971	155.237	149.23	37.7786	53.6282	57.0557	20.2027	23.7524	32.8785	151.103
889	cp72-hsa-miR-338	cp72-hsa-miR-339	mmu-miR-338	68.5547	64.8968	60.4347	69.2956	81.3385	75.9426	62.8886	70.5272	33.9264	32.0054	70.3959	42.7747	35.828	35.828	49.6783	52.8462	46.214	29.7646	48.1	49.6941	84.2717	82.8728	103.79	123.36	109.928	117.29	65.7955	72.6742	44.7756	43.5451	43.4432	83.5723	113.592
1073	re72-hsa-miR-338	re72-hsa-miR-339	mmu-miR-338	23.6595	22.6843	27.1606	21.7489	19.7084	23.9272	23.4672	21.7489	24.3234	23.4672	30.1108	19.5721	14.7566	14.7566	18.287	22.2233	18.9959	14.7566	30.018	22.8944	22.7909	10.3096	99.2583	57.6605	76.8821	64.8309	23.8133	22.2129	24.3684	17.5059	21.6662	16.5503	74.6579
401	re72-hsa-miR-338	re72-hsa-miR-339	mmu-miR-338	25.7762	25.1036	25.2333	18.287	24.6054	25.6137	18.5627	22.1757	26.4246	21.7489	30.1108	23.557	20.0034	14.7566	18.287	23.4672	24.1289	17.6316	29.0892	24.6054	41.3404	31.7715	103.031	65.2485	59.3249	52.1946	23.6	22.7394	25.4603	19.1286	23.8638	36.5559	69.9497
367	cp72-hsa-miR-339	cp72-hsa-miR-340	mmu-miR-339	2.18528	2.23203	1.93408	2.0213	2.1397	2.1191	2.13073	2.06703	2.00686	1.94569	2.0213	2.14814	2.20075	2.19187	1.99742	2.09492	2.06663	2.01375	2.17506	2	2.64432	1.8354	3.96774	5.06589	5.84363	4.62438	2.09317	2.11414	2.0305	2.12124	2.06386	2.23986	4.87541
1039	cp72-hsa-miR-339	cp72-hsa-miR-340	mmu-miR-339	1.94569	1.97382	1.12855	1	1.88603	1.75469	1.12855	1.31621	1.35313	1	1.12855	1	2.29613	1.30826	1.20102	1	1.73878	1.85021	1	1	2.64432	1.8354	1.30088	2.68667	5.84363	3.80117	1.51202	1.52137	1.12042	1.45135	1.39725	2.23986	3.40808
973	cp72-hsa-miR-340	cp72-hsa-miR-341	mmu-miR-340	2.1397	3.91723	2.23203	2.18237	2.17809	1.98803	1.948	2.06703	2.00686	2.02509	2.0213	2.04168	2.12062	2.03653	1.20102	1.97134	2.247	2.15182	2.17506	2.25192	1	1.8354	4.9953	2.68667	5.50627	4.62438	2.61783	2.04529	2.02373	1.83238	2.20645	1.4177	4.45316
301	cp72-hsa-miR-340	cp72-hsa-miR-341	mmu-miR-340	1.99657	2.08098	2.13073	2.23943	2.1397	2.0213	2.01596	1.31621	2.12667	2.02509	2.13073	2.26376	2.20075	1	1.99742	1.97134	2.06663	2.06663	2.17506	2.02509	1.71468	1.8354	4.9953	2.68667	3.80117	4.62438	2.11193	1.87329	2.13656	1.79238	2.08335	1.77504	4.02688
390	cp72-mmu-miR-341	cp72-mmu-miR-342	mmu-miR-341	733.29	560.175	503.505	631.881	519.334	499.658	693.91	671.125	422.311	450.942	591.001	522.069	470.76	515.424	503.554	542.56	479.538	467.838	484.833	514.873	127.266	401.157	740.024	826.905	716.28	735.779	607.213	596.007	496.581	508.075	486.771	264.212	754.747
1062	cp72-mmu-miR-341	cp72-mmu-miR-342	mmu-miR-341	477.37	379.107	502.927	429.62	381.456	414.42	530.057	552.656	262.383	231.419	345.54	420.822	329.433	447.419	349.363	401.208	330.315	285.758	322.642	434.155	367.931	110.811	222.314	417.262	315.426	471.363	447.256	469.647	315.041	381.856	343.218	239.371	356.591
1057	cp72-hsa-miR-342	cp72-hsa-miR-343	mmu-miR-342	24.2301	17.1155	11.429	10.0187	11.0828	15.6102	20.0034	20.2917	19.3297	14.7566	25.8058	22.6821	24.6054	24.6054	18.287	20.2437	19.4264	19.4264	23.4672	20.0034	18.287	1.8354	48.2786	47.0727	47.0727	49.0778	15.6983	16.747	20.6435	21.9354	20.5808	10.0612	47.8754
385	cp72-hsa-miR-342	cp72-hsa-miR-343	mmu-miR-342	19.4264	20.0034	17.702	12.8798	16.7028	17.1155	28.0068	19.7495	9.59672	4.35379	24.2242	24.6054	11.7901	13.4865	11.429	14.7566	10.7414	9.13085	14.7566	4.35379	15.9021	12.8075	35.5139	20.5697	19.6178	22.256	17.5029	20.3936	15.695	12.8656	9.74568	14.3548	24.4893
739	re72-mmu-miR-344	re72-mmu-miR-345	mmu-miR-344	8.77046	6.60011	6.15878	4.942	5.61596	6.60011	7.21689	8.07638	4.22405	3.66184	4.59592	4.35379	7.64251	7.63455	4.80321	4.20311	6.15878	4.35379	4.02105	3.91723	18.287	1.8354	18.3552	18.3552	16.003	20.6765	6.61784	6.87733	4.2089	6.07085	4.61271	10.0612	18.3474
67	re72-mmu-miR-344	re72-mmu-miR-345	mmu-miR-344	2.1397	2.08098	2.01596	2.0213	2.05107	1.62213	1.98412	2.16755	2.05107	1.99657	1.88603	2.04168	2.29613	2.29613	2.14814	2.18636	1.97382	1.85021	2.17506	1.85021	1.71468	1.8354	6.7034	8.87983	8.65186	9.93154	2.06448	1.95622	1.99384	2.23169	1.96233	1.77504	8.54166
66	re72-mmu-miR-345	re72-mmu-miR-346	mmu-miR-345	81.5637	63.4749	61.4951	55.8494	59.7882	69.0688	88.2095	97.1347	89.7219	77.2458	105.784	103.71	57.7036	68.8262	58.131	94.3625	60.4203	43.071	57.9476	37.0923	71.2814	105.403	178.975	183.571	170.66	172.405	65.5958	78.5503	94.1156	69.7558	49.6328	88.3421	176.403
738	re72-mmu-miR-345	re72-mmu-miR-346	mmu-miR-345	44.248	37.0413	57.9347	44.5219	29.6623	39.5371	73.3425	61.9268	39.3645	28.4352	38.5642	50.0176	35.828	32.7995	19.4264	30.4304	18.9959	20.0034	29.5566	22.3217	147.413	62.6715	151.702	141.752	121.423	129.853	45.9365	51.1172	39.0954	29.621	22.7194	105.042	136.183
1146	cp72-mmu-miR-345	cp72-mmu-miR-346	mmu-miR-345	9.18497	10.0187	13.4865	11.7563	12.1627	10.4625	15.4123	13.1535	10.4993	12.1627	4.01948	11.7942	13.4865	18.8481	13.4865	11.429	11.429	7.21689	18.287	16.0824	28.8559	28.23	30.0429	31.2038	33.0872	31.2038	11.1116	12.7978	9.61891	14.3125	13.2538	28.543	31.3844
474	cp72-mmu-miR-345	cp72-mmu-miR-346	mmu-miR-345	1.41983	1.24584	1.85021	1	1	1	1.12855	1.97382	1.73242	1.94569	1.97614	1	1.28452	2.03653	1.20102	1.97134	1	1.85021	1.85021	1	7.86995	1.8354	7.80358	5.06589	5.84363	4.62438	1.37897	1.27559	1.66356	1.62335	1.42511	4.85267	5.83437
1297	cp72-mmu-miR-346	cp72-mmu-miR-347	mmu-miR-346	88.6888	69.5632	102.323	69.2956	79.5512	83.4518	75.8944	78.3272	90.2721	66.0511	33.1447	69.2438	69.7614	78.6273	99.2161	110.513	65.5405	60.6227	158.815	96.0695	210.278	149.245	275.798	233.373	242.779	225.982	82.4676	79.3061	64.6779	89.5294	95.262	179.762	244.483
625	cp72-mmu-miR-346	cp72-mmu-miR-347	mmu-miR-346	88.0728	67.2564	118.529	66.4732	67.7002	63.996	83.6475	83.888	87.7864	75.6517	37.9752	80.6282	49.0868	29.7627	66.3526	62.9204	73.9428	40.2101	102.25	46.7835	164.023	89.5893	284.892	224.178	218.377	242.053	85.0829	74.8079	70.5104	52.0306	65.7965	126.806	242.375
1225	cp72-hsa-miR-34a	cp72-hsa-miR-34a	mmu-miR-34a	10.7414	19.4264	15.6141	16.0824	20.8208	20.0034	10.7414	11.429	11.917	8.36276	10.7414	10.0187	7.21689	4.35379	9.59279	6.37563	10.0187	4.35379	6.15878	10.7414	5.04806	12.8075	51.3752	51.3752	46.569	47.5169	15.4661	15.7487	10.26	6.88477	7.81818	8.92778	49.2091
553	cp72-hsa-miR-34a	cp72-hsa-miR-34a	mmu-miR-34a	10.3833	10.7414	10.7414	12.8798	17.4066	17.1155	14.7566	16.426	17.8173	20.0034	18.6699	16.2985	19.4264	10.3738	12.1627	15.4227	11.429	7.21689	14.7566	6.15878	16.5603	15.4053	45.6152	45.2478	45.2778	53.1471	11.1865	16.4262	18.1973	14.3464	9.89033	15.9828	47.322
558	cp72-mmu-miR-34b	cp72-mmu-miR-34b	mmu-miR-34b	27.2163	29.27	32.3295	31.6605	28.3769	29.2144	26.8743	28.446	37.4172	33.5839	28.5801	40.3431	30.4304	28.23	26.6165	23.4672	24.4563	22.602	24.6054	13.4865	32.7995	55.1044	57.5493	58.9541	56.5232	55.1148	30.1191	28.2279	34.9811	27.186	21.2876	43.952	57.0354
1230	cp72-mmu-miR-34b	cp72-mmu-miR-34b	mmu-miR-34b	26.9336	27.2693	34.2938	28.411	27.8276	24.3808	21.7489	23.9176	28.23	57.5405	21.7489	29.0892	21.7489	18.8481	18.287	20.2437	19.4264	6.60011	19.621	16.0824	27.8328	29.0892	52.6938	55.5348	56.5232	42.1913	29.2269	24.4687	34.1521	19.7819	15.4325	28.461	51.7358
722	cp72-hsa-miR-34c	cp72-hsa-miR-34c	mmu-miR-34c	60.7502	51.5371	49.2617	37.6163	39.7482	42.4293	42.7747	35.9534	84.0736	51.216	55.3422	62.3996	39.6489	32.7995	46.3029	37.9288	38.0127	41.9091	58.4219	29.0892	18.287	29.0892	250.821	144.859	172.008	138.335	49.7913	40.2264	63.2579	39.17	41.8582	23.6881	176.505
50	cp72-hsa-miR-34c	cp72-hsa-miR-34c	mmu-miR-34c	38.6229	53.3044	64.7114	48.1338	69.5423	71.6292	39.2048	41.937	75.7572	75.6517	50.078	64.5919	47.2055	31.6102	54.4779	37.9288	47.8972	42.4755	47.2079	22.3217	29.4151	17.6916	178.227	105.766	101.184	121.031	51.1931	55.5783	66.5197	42.8056	39.9756	23.5533	126.552
823	re72-mmu-miR-350	re72-mmu-miR-351	mmu-miR-350	12.1627	14.7566	13.4865	14.7566	17.1155	13.4865	14.7566	16.426	15.7987	10.7861	22.6015	18.287	27.6963	22.6104	20.0034	19.4264	14.6396	11.429	13.4865	5.29904	14.7566	4.60919	71.0121	70.5329	68.2109	82.557	13.7906	15.4461	16.8683	22.4341	11.2135	9.68291	73.0782
151	re72-mmu-miR-350	re72-mmu-miR-351	mmu-miR-350	30.0825	20.0034	26.6165	23.4672	24.227	25.2783	27.7825	24.976	31.8845	27.2681	59.2854	40.3431	29.6027	28.6635	28.23	29.0892	36.1498	25.6024	27.5984	30.0992	24.6054	28.6717	47.8775	42.1913	43.2305	55.7802	25.0424	25.566	39.6953	28.8964	29.8624	26.6386	47.2699
642	cp72-mmu-miR-351	cp72-mmu-miR-352	mmu-miR-351	903.317	995.039	556.389	619.602	735.468	612.718	590.689	656.65	446.895	603.389	367.917	484.514	485.491	494.62	553.272	568.362	585.429	596.62	597.455	568.15	1730.36	2007.56	1855.23	1940.59	2106.33	4677.04	768.587	648.881	475.679	525.436	586.914	1868.96	2644.8
1314	cp72-mmu-miR-351	cp72-mmu-miR-352	mmu-miR-351	1181.3	923.866	103.124	583.593	669.396	672.338	604.902	609.048	489.563	520.861	386.106	458.748	580.858	534.021	558.935	618.285	642.291	600.816	604.032	612.352	2675.7	2791.49	1527.28	2329.06	1800.64	4744.82	697.97	638.921	463.82	573.025	614.873	2733.59	2600.45
918	-	-	mmu-miR-361	90.5464	142.758	92.5075	101.388	101.755	90.8208	81.4885	90.1339	54.9686	57.5405	49.68	78.3905	84.9572	88.0728	62.2584	95.1999	91.4616	68.2717	55.1044	88.6054	104.808	143.042	180.474	176.69	178.772	109.287	106.8	91.0496	60.1449	82.6221	75.8608	123.925	161.306
246	-	-	mmu-miR-361	104.229	96.0402	96.7999	80.6633	94.277	94.8048	67.2309	91.6153	58.3423	114.551	59.5349	87.0009	121.797	85.5957	80.6633	90.156	91.8346	77.0088	58.8965	90.9058	106.796	167.124	181.977	206.013	137.612	117.63	94.4332	86.982	79.8573	94.553	79.6614	136.96	160.808
806	cp72-hsa-miR-361	cp72-hsa-miR-362	mmu-miR-361	22.6801	21.0508	19.2478	14.7566	19.8013	19.1354	22.6056	21.7489	14.2988	9.18497	9.18497	16.0618	28.23	29.7627	18.287	24.0398	17.9752	19.7166	16.0824	17.7093	24.6054	24.6054	27.2501	33.0872	25.0783	39.3608	19.4338	20.8228	12.1826	25.0799	17.8709	24.6054	31.1941
134	cp72-hsa-miR-361	cp72-hsa-miR-362	mmu-miR-361	19.4264	19.6203	23.8401	20.0034	21.7489	19.7554	22.6056	24.3639	15.0158	13.4865	11.0836	19.7169	24.6054	34.3013	12.1627	17.1155	15.3058	16.9042	15.4227	12.1627	26.6165	33.3442	21.8805	26.8406	20.5697	33.0872	20.7225	22.1184	14.8257	22.0462	14.9488	29.9804	25.5945
75	-	-	mmu-miR-362	1.99657	2.17506	2.17809	2.13073	2.0964	2.1191	2.18954	2.28385	2.12667	2.65888	2.0213	2.26376	1.98373	2.03653	2.23148	2.18636	2.28385	2.19882	2.17506	2.25192	1	1.8354	4.9953	5.06589	4.86997	3.80117	2.12011	2.17222	2.26765	2.10952	2.22741	1.4177	4.68308
747	-	-	mmu-miR-362	2.1397	2.08098	2.01596	1.98803	1.88603	2.1191	1.948	2.22278	2.12667	2.65888	2.17809	2.20757	2.12062	2.03653	2.23148	2.18636	2.1911	18.8731	2.80828	2.29495	1.71468	1.8354	3.96774	5.06589	3.80117	3.80117	2.05617	2.04398	2.2928	2.14375	6.54185	1.77504	4.15899
855	v70-mmu-mir-363	v70-mmu-mir-364	mmu-miR-363	3.57755	4.12441	3.43611	3.68737	3.79565	3.37802	3.68737	2.80828	2.34556	2.21449	3.30169	3.209	2.29613	4.35379	3.48801	2.28773	3.209	3.78738	2.25935	5.29904	11.0799	4.60919	11.7949	14.3845	10.8664	13.3338	3.70636	3.41733	2.76768	3.10641	3.63869	7.84455	12.5949
183	v70-mmu-mir-363	v70-mmu-mir-364	mmu-miR-363	2.3241	3.209	3.43611	2.96393	2.92256	2.76996	3.13776	2.80828	3.66184	3.66184	4.59592	3.57755	3.30169	2.87078	2.74034	2.96393	5.61596	6.60011	2.80828	5.29904	10.0187	1.8354	12.0224	8.87983	11.8035	11.0677	2.98328	2.90964	3.87429	2.96919	5.08084	5.92705	10.9433
4	v70-hsa-mir-363	v70-hsa-mir-364	mmu-miR-363	3.91723	4.7937	2.17809	3.68737	3.57755	3.66184	4.35379	4.12441	3.57898	5.29904	3.66184	4.96243	2.20075	2.29613	4.80321	3.50976	5.61596	3.43611	4.12441	3.57755	1	1.8354	7.80358	8.87983	6.7034	9.93154	3.6441	3.9294	4.37557	3.20246	4.1885	1.4177	8.32959
676	v70-hsa-mir-363	v70-hsa-mir-364	mmu-miR-363	2.3241	3.57755	2.96393	2.42834	2.74387	3.02412	2.25935	3.78738	2.17368	2.65888	2.92256	2.26376	2.87078	2.29613	2.23148	2.18636	2.56948	2.28385	2.80828	3.91723	1.71468	4.60919	11.2727	2.68667	9.49323	8.35081	2.82348	2.95368	2.50472	2.39619	2.89471	3.16194	7.95085
890	cp72-hsa-miR-365	cp72-hsa-miR-366	mmu-miR-365	76.2767	77.7192	72.5379	58.0762	59.7882	73.4705	74.6143	82.9229	93.0272	66.8501	67.0473	103.71	82.3215	90.5812	69.6352	72.1173	66.1155	55.1044	86.8158	87.4986	270.084	155.548	219.288	257.14	288.513	226.512	71.1525	72.699	82.6588	78.6638	73.8836	212.816	247.863
218	cp72-hsa-miR-365	cp72-hsa-miR-366	mmu-miR-365	59.2854	32.7995	62.5614	37.6163	24.227	48.5296	59.2854	67.3223	92.4757	63.0161	70.3959	95.6679	71.1427	57.715	62.2584	57.407	63.2613	68.2717	81.8309	85.3562	168.034	110.811	166.163	224.178	231.367	168.764	48.0656	49.8411	80.3889	62.1307	74.68	139.423	197.618
831	-	-	mmu-miR-367	6.37563	3.91723	4.35379	5.29904	4.79659	6.60011	5.99135	5	3.78944	10.7861	12.3899	6.15878	4.35379	4.35379	4.80321	25.608	4.7937	5.29904	3.91723	6.90161	1.71468	1.8354	14.097	24.2632	12.7449	16.003	4.98642	5.59701	8.28104	9.77969	5.22789	1.77504	16.777
159	-	-	mmu-miR-367	5.29904	6.2369	6.15878	5.29904	8.07638	6.60011	5.61596	4.12441	5.88459	3.66184	16.9043	6.15878	5.29904	5.29904	7.86995	9.59279	5.61596	6.15878	4.12441	4.35379	2.64432	4.60919	15.472	8.87983	12.7449	16.5472	5.74844	6.10421	8.15238	7.0152	5.06323	3.62676	13.411
386	cp72-hsa-miR-369	cp72-hsa-miR-370	mmu-miR-369-3p	1.99657	2.17506	2.01596	2.13073	2.1397	1.98803	2.13073	2.22278	2.12667	2.02509	1.97614	1.97382	1.98373	2.03653	1.20102	2.18636	2.12667	2.15182	2.25935	2.1191	2.64432	4.60919	8.65186	8.87983	5.84363	5.83472	2.07958	2.12031	2.02543	1.85191	2.16423	3.62676	7.30251
88	v70-hsa-miR-369-3p	v70-hsa-miR-369-3p	mmu-miR-369-3p	3.91723	3.57755	2.3241	3.68737	3.57755	3.02412	4.01468	2.80828	2.84712	6.60011	2.92256	5.61596	3.30169	4.35379	7.86995	3.50976	12.8178	12.1627	5	17.7093	2.64432	4.60919	6.7034	8.87983	5.84363	5.42046	3.37656	3.35616	4.49644	4.7588	11.9224	3.62676	6.71183
1058	cp72-hsa-miR-369	cp72-hsa-miR-370	mmu-miR-369-3p	1.41983	2.08098	2.13073	2.0213	2.05107	2.0213	2.01596	2.16755	1.92254	2.02509	1.97614	1	1.98373	2.03653	1.99742	2.28773	2.28385	2.17368	2.19882	2.17112	1.71468	1.8354	4.9953	2.68667	4.86997	5.42046	1.91321	2.06397	1.73094	2.07635	2.20687	1.77504	4.4931
760	v70-hsa-miR-369-3p	v70-hsa-miR-369-3p	mmu-miR-369-3p	3.57755	2.17506	2.17809	2.23943	2.27176	2.0213	2.25935	2.16755	2.00686	2.27479	2.24784	2.04168	2.20075	2.29613	2.23148	2.28773	2.56948	2.76996	2.25935	3.57755	1.71468	1.8354	2.38444	2.68667	3.80117	4.62438	2.54253	2.17999	2.14279	2.25402	2.79408	1.77504	3.37416
915	-	-	mmu-miR-369-5p	2.18528	2.23203	2.96393	2.96393	2.56948	2.76996	2.25935	2.16755	2.17368	2.27479	2.24784	2.56948	2.20075	2.19187	2.74034	2.96393	2.247	2.28385	2.34556	2.96393	2.64432	4.60919	6.7034	8.87983	6.7034	6.42006	2.58629	2.44158	2.31645	2.52422	2.46008	3.62676	7.17667
243	-	-	mmu-miR-369-5p	2.3241	2.80828	2.23203	2.96393	2.23203	2.29495	2.4081	2.22278	2.84712	3.30169	2.27176	2.14814	2.20075	2.19187	1.99742	2.28773	5.61596	4.35379	2.80828	3.91723	2.64432	1.8354	4.9953	8.87983	6.7034	5.83472	2.58208	2.28946	2.64218	2.16944	4.17381	2.23986	6.60331
414	-	-	mmu-miR-369-5p	1.41983	1	1	1	1	1	1	1	1	1	1	1	1	1	1.99742	1	1	1.94569	1	1	2.64432	1.8354	1.30088	1.30088	2.38444	1.30088	1.10496	1	1	1.24935	1.23642	2.23986	1.57177
1086	-	-	mmu-miR-369-5p	1	1.97382	1.12855	1	1	1	1	1.31621	1	1	1.12855	1	1.28452	1.30826	1.20102	1	1	1	1	1.70641	1.71468	4.60919	1.30088	1.30088	1.30088	1.30088	1.27559	1.07905	1.03214	1.19845	1.1766	3.16194	1.30088
1142	cp72-hsa-miR-370	cp72-hsa-miR-371	mmu-miR-370	921.47	430.979	569.362	572.039	489.431	629.218	518.891	569.418	629.063	601.756	701.181	625.136	541.933	560.166	664.715	646.512	555.473	544.872	610.497	552.107	1119.27	487.46	1665.58	1721.59	1740.16	3389.5	623.463	551.739	639.284	603.331	565.737	803.365	2129.21
470	cp72-hsa-miR-370	cp72-hsa-miR-371	mmu-miR-370	726.353	747.488	539.012	508.859	220.847	489.319	623.012	636.51	490.394	551.641	478.962	569.904	386.943	170.265	401.391	514.173	400.762	342.255	269.209	415.685	110.811	670.563	1063.88	859.506	1518.16	1938.07	630.428	492.422	522.725	368.193	356.978	390.687	1344.9
1170	-	-	mmu-miR-374-5p	5.29904	4.12441	3.66184	4.12441	3.57755	4.12441	4.35379	5	3.91723	2.21449	3.66184	4.35379	6.37563	4.35379	2.23148	3.50976	2.1911	2.17368	3.43611	2.96393	1	1.8354	14.097	12.767	13.3338	13.3338	4.30242	4.26394	3.53684	4.11766	2.69121	1.4177	13.3829
498	-	-	mmu-miR-374-5p	4.35379	3.57755	3.43611	4.12441	4.01948	4.69924	6.37563	5.88111	4.59592	2.65888	3.66184	4.96243	2.87078	2.87078	4.80321	2.96393	2.12667	3.02412	3.02412	2.25192	1	1.8354	14.097	7.79495	12.7449	14.097	3.87296	5.24386	3.96977	3.37718	2.60671	1.4177	12.1835
1310	cp72-hsa-miR-375	cp72-hsa-miR-376	mmu-miR-375	2.87078	2.28385	5.29904	2.42834	3.209	3.02412	2.65888	5	3.91723	3.48044	3.30169	4.96243	2.87078	2.29613	2.23148	2.18636	2.17112	2.09164	3.02412	2.29495	1.71468	1.8354	21.8805	11.0383	19.6178	18.7318	3.2205	3.473	3.91545	2.39619	2.39546	1.77504	17.8171
638	cp72-hsa-miR-375	cp72-hsa-miR-376	mmu-miR-375	3.37802	3.209	3.91723	4.942	4.01948	2.76996	4.35379	4.12441	4.59592	3.30169	3.66184	4.35379	2.12062	2.87078	2.14814	2.28773	2.56948	2.15182	3.43611	1.94569	1.71468	1.8354	18.3552	12.767	15.0697	16.8157	3.86156	3.81691	3.97831	2.35682	2.52578	1.77504	15.7519
1071	re72-mmu-miR-376a	re72-mmu-miR-376a	mmu-miR-376a	12.8148	19.4264	14.7566	14.7566	15.1921	18.287	20.0034	17.1155	24.0398	19.7171	29.0892	28.8058	20.873	14.7566	17.1155	23.4672	18.9959	14.7566	24.6054	8.36276	24.6054	24.0322	108.383	162.234	207.325	121.031	15.4386	17.6495	25.413	19.0531	16.6802	24.3188	149.743
399	re72-mmu-miR-376a	re72-mmu-miR-376a	mmu-miR-376a	16.0824	13.4865	16.761	13.4865	14.1166	19.7554	23.0358	18.287	23.8973	21.3082	29.7082	24.6054	24.6054	19.4957	20.0034	24.6054	18.9959	21.7489	21.0539	20.0034	64.0636	59.2854	105.315	159.38	182.851	105.56	14.9541	18.7987	24.8798	22.1775	20.4505	61.6745	138.277
1254	-	-	mmu-miR-376a	5.29904	5.88111	5.29904	5.29904	8.07638	6.15878	8.07638	5.88111	8.21978	6.60011	13.4865	15.2804	17.7043	13.4865	6.37563	9.59279	11.429	10.0187	9.18497	6.90161	19.4264	10.3096	52.0334	80.1167	110.618	66.203	5.44455	7.04816	10.8967	11.7898	9.38358	14.868	77.2428
582	-	-	mmu-miR-376a	5.29904	5.88111	3.43611	6.60011	7.0759	7.30002	7.21689	7.64196	10.4993	8.07638	14.7566	14.7566	17.1155	10.3738	6.37563	10.7414	17.1155	5.29904	10.3802	8.36276	15.9021	15.4053	50.2363	78.899	98.6127	65.2485	5.30409	7.30869	12.0222	11.1516	10.2894	15.6537	73.2491
284	cp72-mmu-miR-376a	cp72-mmu-miR-376a	mmu-miR-376a	24.6054	25.6048	19.9011	25.927	24.227	24.6054	19.4264	19.4264	28.23	25.1026	26.6165	21.7489	26.6165	22.6104	26.6165	23.4672	31.4256	28.23	27.2724	28.6608	38.6229	35.828	50.5229	53.78	56.5232	50.5079	24.0096	21.9213	25.4245	24.8277	28.8972	37.2254	52.8335
956	cp72-mmu-miR-376a	cp72-mmu-miR-376a	mmu-miR-376a	5.29904	6.60011	5.29904	4.12441	7.60649	6.60011	3.68737	6.60011	10.7414	8.07638	13.4865	8.07638	14.7566	8.76423	4.80321	4.20311	10.0187	10.0187	11.0856	6.90161	10.0187	15.4053	30.0429	26.8406	31.2038	28.0563	5.33065	6.12352	10.0952	8.1318	9.50617	12.712	29.0359
913	-	-	mmu-miR-376a*	10.3833	11.429	10.7414	20.0034	11.7961	12.4874	10.0187	10.0187	4.34812	9.18497	8.07638	7.21689	6.37563	10.3738	9.59279	8.36276	20.8678	18.8731	7.21689	22.8944	1	1.8354	14.097	24.2632	16.003	14.6779	13.1393	11.0802	7.20659	8.67624	17.4631	1.4177	17.2603
241	-	-	mmu-miR-376a*	8.36276	10.0187	9.18497	14.7566	5.61596	7.30002	8.07638	5	3.66184	8.7695	3.30169	6.15878	8.07638	6.37563	4.80321	6.37563	10.7414	18.8731	6.15878	21.7489	1.71468	1.8354	9.74473	20.5697	11.8035	11.8035	10.5808	6.49809	5.47295	6.40771	14.3805	1.77504	13.4803
999	-	-	mmu-miR-376a*	2.18528	2.17506	2.57429	2.96393	2.27176	2.2752	2.65888	2.80828	2.19882	2.65888	2.47926	3.57755	2.29613	2.03653	1.99742	2.18636	2.28385	3.02412	2.19882	3.57755	1.71468	1.8354	7.80358	6.6055	8.65186	7.2539	2.47464	2.50353	2.72863	2.12911	2.77108	1.77504	7.57871
327	-	-	mmu-miR-376a*	2.3241	2.80828	2.3241	4.12441	2.92256	3.02412	3.13776	3.30169	2.34556	2.27479	2.47926	2.56948	2.87078	2.03653	2.74034	2.09492	3.209	3.02412	2.34556	3.57755	1.71468	2.84712	6.7034	8.87983	7.80358	6.42006	2.89522	3.09653	2.41727	2.43564	3.03906	2.2809	7.45171
666	-	-	mmu-miR-376a*	2.25192	2.28385	2.3241	2.96393	2.92256	2.25481	2.25935	2.16755	2.19882	2.27479	2.27176	2.26376	2.20075	2.19187	3.48801	2.09492	2.56948	3.02412	2.17506	2.25192	1.71468	1.8354	7.80358	5.06589	8.65186	5.83472	2.45595	2.40107	2.25228	2.49389	2.50515	1.77504	6.83901
1338	-	-	mmu-miR-376a*	2.1397	2.28385	2.17809	2.42834	2.23203	2.25481	2.65888	2.80828	2.34556	2.65888	2.47926	2.26376	2.12062	2.19187	2.23148	2.09492	3.209	2.76996	2.1191	2.76996	29.1531	1.8354	7.80358	6.6055	9.49323	2.38444	2.25749	2.4885	2.43686	2.15972	2.717	15.4943	6.57169
751	-	-	mmu-miR-376b	8.77046	10.0187	2.13073	6.60011	10.7414	11.429	10.0187	5.88111	10.0187	2.27479	5.29904	4.35379	117.995	5.29904	2.74034	2.28773	2.12667	2.06663	2.25935	2.17112	12.8075	17.6916	37.9756	35.972	42.1913	33.0872	6.88	9.51757	5.48658	32.0804	2.15594	15.2495	37.3065
79	-	-	mmu-miR-376b	5.29904	8.07638	8.07638	13.9067	13.8003	16.2752	10.7414	11.096	11.917	2.65888	14.7566	8.7701	4.35379	4.35379	4.80321	2.28773	2.247	2.06663	6.15878	2.02509	5.04806	1.8354	36.6031	33.0872	44.2806	32.3484	8.83962	12.9782	9.52566	3.94963	3.12437	3.44173	36.5798
200	cp72-mmu-miR-376b	cp72-mmu-miR-376b	mmu-miR-376b	2.87078	2.23203	2.3241	2.23943	2.25228	2.29495	2.18954	2.06703	2.84712	2.21449	3.30169	2.14814	3.30169	2.29613	2.74034	2.18636	2.01375	3.02412	2.34556	2.29495	1.71468	1.8354	12.0224	14.3845	19.6178	13.3338	2.41658	2.20095	2.62786	2.63113	2.41959	1.77504	14.8396
872	cp72-mmu-miR-376b	cp72-mmu-miR-376b	mmu-miR-376b	2.045	2.28385	2.17809	2.18237	2.27176	2.29495	2.18954	2.16755	2.34556	2.17112	2.47926	2.26376	2.87078	2.19187	2.74034	2.18636	2.92256	3.43611	2.57114	2.1911	2.64432	1.8354	9.74473	12.767	16.003	12.4927	2.17233	2.23095	2.31492	2.49734	2.78023	2.23986	12.7519
835	-	-	mmu-miR-376b*	2.25192	2.28385	2.3241	3.68737	2.74387	2.76996	2.25935	2.16755	2.19882	3	3.30169	2.56948	2.20075	3.78738	2.74034	2.96393	2.92256	3.02412	2.25935	4.35379	2.64432	2.84712	6.7034	6.6055	6.7034	6.42006	2.63681	2.48518	2.7675	2.9231	3.13995	2.74572	6.60809
411	-	-	mmu-miR-376b*	2.18528	3.209	2.3241	2.96393	2.23203	2.17368	2.25935	2.28385	2.17368	3.66184	2.47926	2.20757	2.12062	2.19187	4.80321	4.20311	3.68737	2.19882	2.34556	3.57755	2.1803	4.60919	4.9953	5.06589	5.84363	6.42006	2.67058	2.23723	2.63059	3.32971	2.95232	3.39475	5.58122
163	-	-	mmu-miR-376b*	2.25192	2.80828	2.23203	2.42834	2.23203	2.2752	2.65888	2.16755	2.34556	4.35379	2.47926	3.209	2.29613	2.19187	2.23148	2.96393	2.56948	3.02412	2.80828	5.29904	1.71468	1.8354	8.65186	5.06589	5.84363	2.38444	2.43014	2.33341	3.0969	2.42085	3.42523	1.77504	5.48645
1083	-	-	mmu-miR-376b*	2.25192	2.23203	2.26181	2.23943	2.1397	2.24615	2.18954	2.22278	2.12667	2.46353	2.47926	2.14814	2.12062	2.03653	2.23148	2.96393	4.7937	2.19882	2.34556	2.29495	1.71468	1.8354	6.32007	6.6055	2.38444	6.42006	2.2463	2.19954	2.3044	2.33814	2.90826	1.77504	5.43252
1167	-	-	mmu-miR-376c	2.18528	3.209	2.23203	10.0187	3.06509	3.02412	2.65888	2.80828	3.04843	2.27479	10.3778	2.26376	2.29613	2.58051	3.48801	2.96393	2.12667	1.98803	2.1191	2.17112	2.64432	4.60919	9.74473	8.87983	7.80358	8.35081	4.41125	2.88909	4.4912	2.83215	2.10123	3.62676	8.69474
247	-	-	mmu-miR-376c	2.3241	2.80828	2.01596	2.42834	2.17809	3.19903	2.18954	2.22278	2.17368	2.10984	11.635	3.209	2.20075	2.29613	2.74034	2.28773	1.97382	1.85021	2.0213	2.0135	1	1	8.65186	5.06589	8.65186	7.2539	2.39417	2.44736	4.78189	2.38124	1.96471	1	7.40588
919	-	-	mmu-miR-376c	2.3241	2.23203	1.12855	2.18237	2.27176	2.25481	2.13073	1.97382	2.17368	1.62213	11.0836	2.20757	2.20075	2.19187	2.14814	2.09492	2.06663	1.85021	1.97382	1.85021	1.71468	1.8354	8.65186	6.6055	6.7034	7.52752	1.96676	2.15778	4.27173	2.15892	1.93522	1.77504	7.37207
495	-	-	mmu-miR-376c	3.57755	2.80828	2.17809	3.68737	3.209	4.12441	3.68737	3.78738	2.34556	2.21449	10.3778	4.35379	2.20075	3.78738	4.80321	2.28773	2.12667	2.01375	2.1191	2.1191	1.71468	1	6.7034	2.68667	7.80358	11.0677	3.06282	3.70204	4.82291	3.26977	2.09465	1.35734	7.06533
723	cp72-hsa-miR-377	cp72-hsa-miR-378	mmu-miR-377	26.9336	31.6174	37.6714	36.5987	40.6244	32.4852	37.2333	32.7995	31.428	30.8224	51.2788	32.7397	27.1585	24.6054	24.6054	28.23	14.6396	18.3206	24.0348	10.7414	18.287	19.4264	87.0382	77.6829	71.6872	70.5329	33.2053	35.7856	36.5673	26.1498	16.9341	18.8567	76.7353
51	cp72-hsa-miR-377	cp72-hsa-miR-378	mmu-miR-377	34.7003	34.081	40.3439	35.828	59.2024	53.8359	37.7903	37.8571	35.926	37.3191	55.3422	38.2067	30.4304	31.6102	26.6165	31.3335	20.0034	22.602	21.7489	16.0824	22.7909	4.60919	72.0877	54.6586	65.8918	71.5521	36.2383	47.1714	41.6985	29.9976	20.1092	13.7001	66.0475
567	re72-hsa-miR-378	re72-hsa-miR-379	mmu-miR-378	2.25192	2.23203	2.23203	3.68737	2.56948	3.02412	3.13776	3.08373	2.84712	2.17112	2.13073	4.35379	7.21689	6.37563	11.429	2.28773	2.92256	2.19882	3.43611	2.76996	1	4.60919	11.2727	14.3845	12.7449	11.0677	2.60084	2.95377	2.87569	6.82732	2.83186	2.8046	12.3675
1239	re72-hsa-miR-378	re72-hsa-miR-379	mmu-miR-378	3.37802	3.209	2.23203	2.96393	2.92256	3.66184	3.13776	3.30169	2.19882	2.17112	2.13073	2.20757	2.87078	2.87078	2.14814	2.28773	1.85021	2.17368	2.34556	2.02509	7.86995	1.8354	12.0224	12.767	11.8035	12.4927	2.94574	3.25597	2.17706	2.54436	2.09863	4.85267	12.2714
454	cp72-hsa-miR-378	cp72-hsa-miR-379	mmu-miR-378	2.87078	2.80828	3.43611	2.96393	2.56948	2.29495	3.68737	3.78738	2.24615	2.02509	1.88603	2.56948	3.30169	2.29613	2.74034	2.96393	2.17112	2.17368	2.80828	2.1911	2.64432	1.8354	11.2727	11.0383	10.5708	12.4927	3.01977	3.08479	2.18169	2.82552	2.33604	2.23986	11.3436
1126	cp72-hsa-miR-378	cp72-hsa-miR-379	mmu-miR-378	2.87078	3.209	2.23203	2.42834	2.17809	2.25481	3.13776	2.80828	2.34556	2.27479	2.0213	3.209	2.29613	2.29613	2.23148	2.96393	3.68737	2.28385	3.02412	2.17112	2.64432	1.8354	12.0224	8.87983	10.8664	11.0677	2.68504	2.59474	2.46266	2.44692	2.79161	2.23986	10.7091
807	cp72-hsa-miR-379	cp72-hsa-miR-380	mmu-miR-379	2.18528	2.17506	2.13073	2.23943	2.23203	2.19882	2.13073	2.16755	2.34556	2.21449	4.01948	2.20757	2.29613	3.78738	2.23148	10.7414	2.28385	2.19882	3.43611	2.25192	2.64432	2.84712	14.097	14.3845	16.003	16.003	2.18263	2.18228	2.69677	4.76411	2.54268	2.74572	15.1219
135	cp72-hsa-miR-379	cp72-hsa-miR-380	mmu-miR-379	2.18528	2.23203	2.96393	2.42834	2.27176	2.19882	2.18954	2.38351	2.84712	2.27479	6.94394	2.26376	2.87078	2.19187	2.74034	2.96393	2.1911	2.76996	2.34556	2.25192	1.71468	1.8354	12.7449	14.3845	16.003	14.9484	2.45239	2.26091	3.5824	2.69173	2.38964	1.77504	14.5202
702	cp72-mmu-miR-380-3p	cp72-mmu-miR-380-3p	mmu-miR-380-3p	3.91723	3.0586	3.91723	3.68737	3.209	3.66184	3.13776	2.80828	3.49519	2.21449	2.47926	4.35379	3.30169	3.78738	2.23148	2.28773	2.92256	4.35379	3.43611	2.76996	2.64432	4.60919	9.74473	11.0383	10.8664	8.78492	3.64511	3.20422	3.13568	2.90207	3.3706	3.62676	10.1086
30	cp72-mmu-miR-380-3p	cp72-mmu-miR-380-3p	mmu-miR-380-3p	2.87078	3.91723	2.96393	2.42834	3.57755	3.02412	2.25935	3.78738	3.91723	3.30169	2.27176	3.57755	3.30169	2.87078	3.48801	3.50976	3.209	4.35379	3.43611	2.29495	2.64432	4.60919	11.2727	8.87983	9.49323	8.78492	3.04507	3.1621	3.26706	3.29256	3.32346	3.62676	9.60767
281	cp72-hsa-miR-380-5p	cp72-hsa-miR-380-5p	mmu-miR-380-5p	1.99657	2.08098	2.17809	2.13073	2.05107	2.17368	2.13073	2.16755	2.12667	2.10984	2.27176	2.04168	2.20075	2.29613	2.23148	2.28773	2.247	2.35902	2.1191	2.17112	1	1.8354	4.9953	5.06589	5.84363	7.2539	2.09659	2.13076	2.13749	2.25402	2.22406	1.4177	5.78968
953	cp72-hsa-miR-380-5p	cp72-hsa-miR-380-5p	mmu-miR-380-5p	2.1397	2.08098	1.93408	2.13073	2.1397	2.0213	2.01596	1.31621	2.00686	1.94569	2.21449	1.97382	1.98373	2.19187	2.23148	2.18636	2.17112	2.15182	1.97382	2.14564	2.64432	1.8354	4.9953	5.06589	5.84363	5.42046	2.07137	1.87329	2.03522	2.14836	2.1106	2.23986	5.33132
1003	-	-	mmu-miR-381	120.388	114.326	111.243	160.979	162.055	153.697	116.995	134.063	123.308	151.552	201.459	126.157	97.9258	85.5957	97.6648	105.998	80.4415	94.1238	108.581	83.7406	157.73	307.391	368.78	327.678	388.957	322.229	126.734	141.703	150.619	96.796	91.7217	232.56	351.911
331	-	-	mmu-miR-381	164.502	153.967	111.962	164.129	162.055	162.828	127.499	128.314	158.502	172.13	210.327	142.592	154.708	96.05	164.621	133.926	121.633	114.288	160.703	140.79	116.169	108.643	376.189	326.141	340.247	261.625	148.64	145.174	170.888	137.326	134.353	112.406	326.05
403	re72-hsa-miR-381	re72-hsa-miR-382	mmu-miR-381	6.37563	29.27	27.9735	28.7522	28.23	22.4822	18.5627	10.0187	22.604	3.30169	2.27176	7.21689	30.4304	29.0892	28.23	31.3335	15.3058	5.29904	7.21689	9.18497	7.86995	10.3096	141.554	147.984	134.87	116.205	23.0928	19.8234	8.84859	29.7708	9.25166	9.08976	135.153
1075	re72-hsa-miR-381	re72-hsa-miR-382	mmu-miR-381	16.6009	24.2519	20.1113	8.07638	18.287	26.2828	28.4256	13.4865	21.3054	24.0369	12.9317	21.3077	6.37563	5.29904	9.59279	13.4865	4.7937	4.35379	5.61596	6.90161	20.0034	12.8075	82.557	96.4794	102.913	96.848	17.2601	21.6205	19.8954	8.68849	5.41626	16.4055	94.6993
709	cp72-hsa-miR-381	cp72-hsa-miR-382	mmu-miR-381	12.8148	10.0187	13.4865	10.0187	8.36276	12.0164	14.7566	10.5727	9.59672	11.429	5.29904	12.8145	8.76423	13.4865	9.59279	11.429	4.7937	7.21689	9.18497	11.429	14.7566	21.7489	25.0783	28.4695	22.8505	29.5532	11.5847	11.4271	9.78483	10.8181	8.15615	18.2528	26.4879
37	cp72-hsa-miR-381	cp72-hsa-miR-382	mmu-miR-381	16.0824	17.1155	11.7944	11.328	12.1627	16.0474	14.7566	10.0187	14.7566	13.4865	8.76924	17.7664	14.7566	16.5846	15.4053	9.59279	10.7414	13.4865	12.1627	9.18497	2.64432	4.60919	20.5697	22.5875	21.8805	28.0563	14.0801	13.2463	13.6947	14.0848	11.3939	3.62676	23.2735
891	cp72-hsa-miR-382	cp72-hsa-miR-383	mmu-miR-382	496.281	537.871	537.509	488.627	471.264	438.906	474.224	451.407	395.564	436.253	338.424	476.302	480.358	371.246	426.392	408.42	348.76	373.072	310.219	310.572	1529.66	1462.94	705.595	670.713	825.448	558.334	515.072	458.95	411.636	421.604	335.656	1496.3	690.023
219	cp72-hsa-miR-382	cp72-hsa-miR-383	mmu-miR-382	546.81	444.711	497.141	438.048	547.353	438.568	445.052	475.745	481.75	482.872	341.013	388.358	496.018	383.693	416.574	399.195	400.113	548.11	353.496	352.163	1838.64	1597.45	526.875	551.479	839.559	840.518	481.677	476.68	423.498	423.87	413.47	1718.04	689.608
1171	-	-	mmu-miR-383	29.7544	30.4304	29.4778	30.1454	45.6434	35.4428	26.8743	28.6611	32.7995	37.3191	34.1869	28.23	42.7747	48.1	34.3047	30.4304	40.7455	36.6939	34.6071	36.332	34.3074	30.4304	84.0421	70.5329	70.5329	65.2485	29.952	34.1554	33.1339	38.9025	37.0946	32.3689	72.5891
499	-	-	mmu-miR-383	2.25192	2.08098	22.1754	2.13073	16.7028	2.17368	2.18954	2.16755	2.26376	1.99657	2.21449	14.7566	2.12062	2.03653	2.23148	2.18636	1.62213	1.27363	1.92254	2	2.64432	4.60919	79.2946	65.2485	72.8332	71.5521	7.15977	5.80838	5.30786	2.14375	1.70458	3.62676	72.2321
368	cp72-mmu-miR-383	cp72-mmu-miR-384	mmu-miR-383	19.4264	26.6165	15.6141	15.4123	24.9369	24.3808	17.8131	19.7495	22.8908	24.0369	27.1544	17.7664	18.287	20.2957	19.4264	19.4264	19.4264	28.8056	20.7048	16.0824	28.8559	19.4264	65.2485	47.0727	51.3752	50.5079	19.2673	21.7201	22.9621	19.3589	21.2548	24.1411	53.5511
1040	cp72-mmu-miR-383	cp72-mmu-miR-384	mmu-miR-383	20.0034	26.943	19.2478	19.4264	26.8188	27.2639	16.0824	18.287	24.1818	24.3213	23.4672	16.5324	28.4324	25.6098	23.4672	24.6054	29.2001	27.1551	24.0348	25.921	30.1812	20.0034	56.4722	39.3608	57.4598	48.5605	21.4051	22.113	22.1257	25.5287	26.5778	25.0923	50.4633
569	re72-hsa-miR-384	re72-hsa-miR-385	mmu-miR-384	1.41983	1.24584	1.93408	1.98803	1.62213	8.77157	1.12855	1.97382	1.92254	1.99657	2.17809	2.1861	2.12062	1.30826	1.99742	2.09492	2.01375	2.24784	2.1191	2.1191	2.64432	1.8354	3.15571	6.6055	4.86997	3.80117	1.64695	3.37402	2.07083	1.88031	2.12495	2.23986	4.60809
303	cp72-hsa-miR-384	cp72-hsa-miR-385	mmu-miR-384	1.99657	2.08098	2.17809	2.18237	2.1397	2.1191	2.13073	1.97382	2.05107	2.02509	1.88603	2.14814	2.12062	1.30826	2.23148	1	2.247	2.24784	2.0213	2.25192	1.71468	1.8354	2.38444	5.06589	4.86997	3.80117	2.1095	2.09084	2.02758	1.66509	2.19202	1.77504	4.03037
1241	re72-hsa-miR-384	re72-hsa-miR-385	mmu-miR-384	1.99657	1.97382	2.13073	2.13073	1.94569	2.0213	2.01596	2.16755	1.92254	2.17112	1.97614	1.97382	2.12062	1.30826	1.99742	1	1.97382	1.98803	1.97382	2.14564	1.71468	1.8354	4.9953	2.68667	3.80117	2.38444	2.05796	2.03762	2.0109	1.60658	2.02033	1.77504	3.46689
975	cp72-hsa-miR-384	cp72-hsa-miR-385	mmu-miR-384	1.41983	2.08098	2.01596	2.13073	2.05107	1.98803	1.12855	1	1.92254	2.06844	2.0213	2.14814	2.12062	2.03653	1.99742	1.97134	1.97382	2.15182	1.97382	2	1.71468	1.8354	3.96774	2.68667	4.20411	1.30088	1.91187	1.54191	2.04011	2.03148	2.02487	1.77504	3.03985
1255	-	-	mmu-miR-409	1	2.08098	1.93408	1	2.17809	2.0213	2.13073	1.97382	1.92254	1.94569	1.97614	1.88603	1.98373	1.30826	1.20102	1	1.97382	1.27363	1.97382	1	1.71468	1.8354	7.80358	5.06589	7.80358	8.78492	1.50377	2.07599	1.9326	1.37325	1.55532	1.77504	7.36449
727	cp72-mmu-miR-409	cp72-mmu-miR-410	mmu-miR-409	1.99657	1.97382	1.93408	1.88603	1.94569	2.0213	1.948	2.06703	2.12667	1.99657	2.24784	1	2.12062	2.03653	1.99742	2.18636	1.97382	1.94569	1	2.1191	1.71468	4.60919	5.9253	5.06589	5.84363	5.42046	1.94763	1.99551	1.84277	2.08523	1.75965	3.16194	5.56382
583	-	-	mmu-miR-409	1.99657	1.97382	1.85021	2.13073	2.00686	1.98803	1.948	2.06703	2.05107	1.94569	2.13073	2.04168	1.98373	1.30826	1.99742	2.09492	1.85021	1.94569	1.92254	2.02509	1.71468	1.8354	4.9953	6.6055	4.86997	5.42046	1.98783	2.00248	2.04229	1.84608	1.93588	1.77504	5.47281
55	cp72-mmu-miR-409	cp72-mmu-miR-410	mmu-miR-409	1.99657	2.23203	1.12855	1.88603	1.62213	1.92254	1.12855	1.97382	1.92254	1.88603	1.97614	1.97382	1.28452	1.30826	1.20102	2.09492	1	2.06663	1.97382	2	1.71468	1.8354	5.9253	2.68667	5.84363	6.42006	1.81079	1.66176	1.93963	1.47218	1.76011	1.77504	5.21891
139	cp72-mmu-miR-410	cp72-mmu-miR-411	mmu-miR-410	2.87078	2.23203	2.23203	2.23943	2.27176	2.29495	2.65888	2.80828	3.41864	2.17112	2.92256	2.56948	2.29613	2.03653	2.23148	2.28773	2.247	2.17368	3.02412	2.1911	1.71468	4.60919	18.3552	18.3552	16.003	16.003	2.39357	2.50847	2.77045	2.21297	2.40897	3.16194	17.1791
811	cp72-mmu-miR-410	cp72-mmu-miR-411	mmu-miR-410	1.99657	2.17506	2.13073	2.0213	2.0964	2.1191	2.13073	1.97382	2.26376	2.17112	2.27176	2.26376	2.29613	2.19187	2.14814	2.96393	2.12667	2.17368	2.17506	2.1191	1.71468	1.8354	14.097	14.3845	15.0697	17.082	2.08092	2.08001	2.2426	2.40002	2.14863	1.77504	15.1583
907	re72-mmu-miR-410	re72-mmu-miR-411	mmu-miR-410	1.41983	1.97382	1.12855	1.88603	1	1.75469	2.18954	1.16155	2.00686	1.88603	1.88603	1	1.98373	1.30826	1.20102	1	1.97382	1	1.92254	1.94569	1	4.60919	12.0224	16.5337	15.0697	16.003	1.60206	1.52645	1.69473	1.37325	1.71051	2.8046	14.9072
1180	v70-hsa-mir-410	v70-hsa-mir-411	mmu-miR-410	2.25192	4.12441	2.3241	2.42834	2.92256	3.19903	3.13776	2.28385	2.19882	2.10984	3.30169	2.56948	2.29613	2.19187	2.23148	2.18636	3.209	3.02412	2.17506	5.29904	1	1.8354	11.2727	6.6055	9.49323	8.78492	2.78219	2.8858	2.54496	2.22646	3.4268	1.4177	9.03909
508	v70-hsa-mir-410	v70-hsa-mir-411	mmu-miR-410	2.25192	2.23203	2.3241	2.42834	2.23203	2.76996	2.25935	2.22278	2.34556	2.21449	4.01948	2.56948	2.20075	2.87078	2.23148	2.96393	2.247	3.43611	3.02412	3.91723	1.71468	1.8354	8.65186	8.87983	8.65186	9.93154	2.3091	2.37103	2.78725	2.56673	3.15611	1.77504	9.02877
235	re72-mmu-miR-410	re72-mmu-miR-411	mmu-miR-410	1.41983	1.24584	1.93408	1.88603	2.1397	1.75469	1.948	1.31621	1.73242	2.02509	1.12855	1.88603	1.28452	1.30826	1.99742	1.97134	1	1	1.92254	1	1.71468	1.8354	2.38444	2.68667	2.38444	3.80117	1.62145	1.78965	1.69302	1.64038	1.23064	1.77504	2.81418
979	cp72-mmu-miR-411	cp72-mmu-miR-412	mmu-miR-411	28.4556	25.6048	25.2333	25.2361	27.4246	26.7786	10.7414	18.287	26.7879	22.1749	32.7995	18.5719	24.6054	23.4672	29.0892	27.1604	25.5088	28.23	24.6054	20.0034	35.828	38.6229	50.2363	49.0778	48.0767	46.6299	26.1325	20.8079	25.0836	26.0806	24.5869	37.2254	48.5052
307	cp72-mmu-miR-411	cp72-mmu-miR-412	mmu-miR-411	2.3241	2.80828	4.35379	2.96393	3.209	2.19882	3.68737	3.78738	2.12667	5.29904	34.1869	2.56948	2.29613	2.19187	2.74034	3.50976	2.06663	2.01375	3.02412	2.17112	16.5603	4.60919	34.7101	20.5697	25.0783	44.6711	3.11252	3.22064	11.0455	2.68453	2.3189	10.5848	31.2573
592	v70-hsa-mir-412	v70-hsa-mir-413	mmu-miR-412	2.18528	2.38351	2.96393	2.23943	2.23203	2.19882	2.25935	2.22278	2.34556	2.65888	2.17809	2.20757	2.12062	2.19187	2.74034	1	2.17112	2.28385	2.34556	2.29495	1.71468	1.8354	5.77941	5.06589	19.6178	6.42006	2.44304	2.22824	2.34752	2.01321	2.27387	1.77504	9.22078
1264	v70-hsa-mir-412	v70-hsa-mir-413	mmu-miR-412	2.87078	2.08098	2.3241	3.68737	2.56948	3.02412	3.68737	2.80828	2.19882	2.65888	2.21449	3.209	2.29613	2.03653	3.48801	3.50976	3.68737	4.35379	2.25935	6.15878	5.04806	1.8354	4.9953	6.6055	5.84363	5.42046	2.74081	3.02231	2.5703	2.83261	4.11482	3.44173	5.71622
991	re72-mmu-miR-412	re72-mmu-miR-413	mmu-miR-412	1.99657	1.97382	2.01596	1	2.05107	2.0213	1.948	1.97382	1	1.88603	1.88603	1.97382	1	1.30826	1.99742	1	2.01375	2.06663	1.97382	1	1.71468	1.8354	2.38444	6.6055	3.80117	2.38444	1.74659	1.99855	1.68647	1.32642	1.76355	1.77504	3.79388
319	re72-mmu-miR-412	re72-mmu-miR-413	mmu-miR-412	1.41983	1.97382	1.12855	1	1.62213	1.75469	1.948	2.06703	1.73242	1.88603	1.12855	1.97382	1.28452	1.30826	1	1	1.85021	1	1	1.85021	1	4.60919	2.38444	2.68667	2.38444	3.80117	1.38055	1.84796	1.68021	1.1482	1.42511	2.8046	2.81418
579	-	-	mmu-miR-422b	94.3043	125.113	88.349	123.809	141.186	126.397	92.1486	93.679	88.0728	141.15	194.284	96.0235	146.305	110.811	111.992	102.196	133.926	116.235	103.033	109.636	100.871	143.042	209.749	227.626	205.76	216.565	107.894	113.353	129.883	117.826	115.708	121.956	214.925
1251	-	-	mmu-miR-422b	97.0979	128.702	100.729	103.415	128.887	144.626	77.1828	77.1683	69.1933	115.898	171.395	76.473	98.8791	98.684	90.7344	92.6839	102.362	92.1963	89.6935	118.713	82.4617	143.042	208.862	197.993	204.979	196.307	107.486	106.966	108.24	95.2454	100.741	112.752	202.035
471	cp72-hsa-miR-422b	cp72-hsa-miR-422b	mmu-miR-422b	5.29904	4.7937	3.91723	3.68737	5	8.77157	5.61596	5.88111	4.59592	5.29904	4.59592	4.96243	4.35379	4.35379	3.48801	5.29904	3.68737	3.02412	3.02412	2.76996	1.71468	4.60919	21.8805	18.3552	21.8805	20.6765	4.42433	6.31716	4.86333	4.37365	3.12639	3.16194	20.6982
1143	cp72-hsa-miR-422b	cp72-hsa-miR-422b	mmu-miR-422b	5.29904	5.88111	4.35379	6.15878	8.76842	7.6822	5.61596	5	5.61596	3.30169	2.47926	3.209	5.29904	3.78738	3.48801	5.29904	5.61596	3.02412	3.91723	2.96393	2.64432	1.8354	20.5697	18.3552	17.7071	20.6765	5.42318	6.76664	3.65148	4.46837	3.88031	2.23986	19.3271
1227	cp72-hsa-miR-425	cp72-hsa-miR-426	mmu-miR-425	17.1155	17.1155	18.287	18.287	16.7028	18.7108	12.1627	12.4916	17.1155	16.5895	19.6219	16.7655	18.287	7.63455	17.1155	14.7566	8.36276	3.78738	10.3802	4.35379	2.64432	2.84712	47.4756	47.0727	39.3608	40.4865	17.7012	15.0169	17.5231	14.4484	6.72104	2.74572	43.5989
555	cp72-hsa-miR-425	cp72-hsa-miR-426	mmu-miR-425	12.1627	14.7566	11.429	18.287	19.4264	14.7566	13.4865	13.4865	21.3054	14.12	27.4234	19.5721	11.7901	11.429	18.287	17.1155	14.6396	6.60011	11.0856	10.0187	2.64432	4.60919	37.9756	42.1913	33.0872	35.2405	14.1588	15.289	20.6052	14.6554	10.586	3.62676	37.1237
114	cp72-mmu-miR-429	cp72-mmu-miR-430	mmu-miR-429	3.37802	2.23203	3.91723	2.68985	2.92256	2.76996	2.18954	2.38351	2.84712	3	2.92256	2.56948	2.87078	3.4197	2.74034	2.28773	2.74319	2.35902	2.57114	2.76996	1.71468	1.8354	9.74473	8.87983	7.80358	8.35081	3.05428	2.56639	2.83479	2.82964	2.61083	1.77504	8.69474
786	cp72-mmu-miR-429	cp72-mmu-miR-430	mmu-miR-429	2.3241	2.23203	3.91723	2.23943	2.27176	2.29495	2.25935	2.22278	2.17368	2.27479	2.21449	2.56948	2.29613	3.78738	2.17368	2.18636	2.1911	2.76996	2.1191	3.57755	7.86995	1.8354	9.74473	6.6055	9.07517	8.35081	2.6782	2.26221	2.30811	2.61089	2.66443	4.85267	8.44405
677	v70-hsa-mir-431	v70-hsa-mir-432	mmu-miR-431	16.0824	18.8535	17.702	18.287	14.7566	19.5056	18.5627	16.426	18.8069	17.1155	5.29904	17.2442	14.7566	19.4957	7.86995	16.0824	3.209	9.13085	8.36276	8.07638	39.5222	20.0034	23.0369	28.4695	27.8822	21.8805	17.7312	17.3127	14.6164	14.5512	7.19475	29.7628	25.3173
5	v70-hsa-mir-431	v70-hsa-mir-432	mmu-miR-431	18.1074	17.1155	18.287	16.0824	18.287	20.4988	16.0824	19.7495	20.0034	20.0034	8.07638	22.2136	13.4865	20.2957	15.4053	18.287	8.07638	11.429	15.0905	6.90161	2.64432	1.8354	23.4746	20.5697	25.0783	25.5183	17.3981	18.6544	17.5742	16.8686	10.3744	2.23986	23.6602
267	v70-mmu-mir-431	v70-mmu-mir-432	mmu-miR-431	3.37802	3.209	2.3241	2.96393	2.23203	2.25481	2.65888	2.80828	2.84712	4.35379	2.27176	2.56948	2.87078	2.29613	3.48801	2.96393	9.18497	16.0824	4.12441	8.36276	#VALUE!	1.8354	5.9253	6.6055	4.86997	5.83472	2.96876	2.4885	3.01054	2.90471	9.43864	#VALUE!	5.80887
939	v70-mmu-mir-431	v70-mmu-mir-432	mmu-miR-431	2.1397	1.97382	2.01596	2.13073	1.94569	1.98803	2.01596	1.78436	2.00686	2.10984	1.88603	1.97382	1.98373	2.19187	1.99742	1	2.17112	2.15182	1.97382	2	2.64432	1.8354	2.38444	1.30088	2.38444	2.38444	2.06505	1.93351	1.99414	1.79325	2.07419	2.23986	2.11355
351	v70-mmu-miR-433-3p	v70-mmu-miR-433-3p	mmu-miR-433-3p	82.1622	71.4125	100.729	102.062	70.1575	66.1401	126.438	137.293	86.928	74.0744	87.902	130.613	70.3353	76.6154	90.7344	93.5239	57.4039	78.2181	108.581	100.176	162.671	90.0898	220.761	183.571	218.377	205.084	89.0916	100.007	94.8793	82.8022	86.0947	126.381	206.948
845	v70-hsa-mir-433	v70-hsa-mir-434	mmu-miR-433-3p	54.3825	81.8901	84.7389	81.2743	70.1575	59.935	102.105	106.964	66.7914	57.5405	61.279	105.816	61.663	74.6274	75.616	63.6406	55.5306	59.4893	78.0051	77.7043	66.3533	89.5893	188.317	193.122	202.951	199.003	75.5715	84.7902	72.8566	68.8868	67.6823	77.9713	195.848
173	v70-hsa-mir-433	v70-hsa-mir-434	mmu-miR-433-3p	72.59	38.6229	81.0299	88.9144	60.8809	60.4121	89.0593	87.7292	116.763	80.4841	87.5856	167.702	89.0152	76.6154	93.9547	85.9972	83.532	93.6432	122.694	106.449	131.558	163.486	183.482	176.69	153.451	214.474	70.2893	74.5204	113.134	86.3956	101.58	147.522	182.024
1023	v70-mmu-miR-433-3p	v70-mmu-miR-433-3p	mmu-miR-433-3p	59.2854	44.0802	64.1717	75.0267	47.2752	43.3838	93.2621	90.1339	30.2464	26.6165	36.8012	67.7476	37.2403	30.4304	34.3047	35.828	28.6957	25.6024	49.8303	31.4789	58.8755	12.8075	154.128	123.36	109.928	95.0702	60.641	68.5137	40.3529	34.4508	33.9018	35.8415	120.622
435	v70-mmu-miR-433-5p	v70-mmu-miR-433-5p	mmu-miR-433-5p	471.173	676.732	597.95	534.708	639.728	615.346	661.736	732.926	584.912	575.757	607.614	516.869	535.604	580.215	564.528	614.551	628.701	642.919	588.786	590.956	1589.61	1710.93	2096.24	1407.05	1749.85	4237.66	570.141	662.434	571.288	573.724	612.841	1650.27	2372.7
1107	v70-mmu-miR-433-5p	v70-mmu-miR-433-5p	mmu-miR-433-5p	553.447	470.642	474.931	495.064	449.862	445.992	559.732	584.927	414.208	434.966	484.894	468.663	496.405	519.744	529.395	572.316	628.187	638.975	552.22	552.107	1449.42	1287.58	1166.24	1438.42	822.522	1377.55	498.521	510.129	450.683	529.465	592.872	1368.5	1201.18
1191	v70-mmu-miR-434-3p	v70-mmu-miR-434-3p	mmu-miR-434-3p	24.2301	24.6054	21.7489	20.873	21.7489	23.698	24.3925	27.8321	19.8004	14.7566	22.1735	24.3438	17.7043	21.7489	18.287	15.4227	8.36276	7.21689	16.0824	14.7566	23.7603	24.0322	52.6938	51.3752	59.3249	50.5079	22.8644	24.4179	20.2686	18.2907	11.6047	23.8963	53.4755
519	v70-mmu-miR-434-3p	v70-mmu-miR-434-3p	mmu-miR-434-3p	19.1138	23.1557	18.287	20.4374	19.4264	21.4976	22.6056	25.7937	24.6054	14.7566	30.6375	27.8685	19.4264	21.7489	18.287	19.4264	14.6396	16.0824	20.7048	11.429	20.0034	21.7489	48.6786	51.3752	51.3752	50.5079	20.2485	22.3308	24.467	19.7222	15.714	20.8762	50.4842
603	v70-mmu-miR-434-5p	v70-mmu-miR-434-5p	mmu-miR-434-5p	3.57755	3.57755	3.43611	3.90452	4.59592	3.37802	3.68737	3.78738	3.66184	5.29904	2.21449	3.57755	2.87078	2.29613	3.48801	2.09492	3.209	6.15878	4.59592	3.57755	1.71468	4.60919	7.25379	12.767	8.65186	11.0677	3.62393	3.86217	3.68823	2.68746	4.38531	3.16194	9.93509
1275	v70-mmu-miR-434-5p	v70-mmu-miR-434-5p	mmu-miR-434-5p	2.3241	2.80828	3.91723	5.29904	3.57755	3.37802	4.35379	3.78738	2.26376	3.30169	2.27176	2.56948	2.87078	2.87078	2.23148	2.96393	2.28385	3.02412	2.19882	2.76996	7.86995	1.8354	9.74473	6.6055	7.80358	5.42046	3.58716	3.77419	2.60167	2.73424	2.56919	4.85267	7.39357
639	cp72-hsa-miR-448	cp72-hsa-miR-449	mmu-miR-448	5.29904	6.60011	7.21689	3.90452	5	4.4105	3.68737	5	5.88459	6.60011	2.92256	5.61596	3.91723	4.35379	2.23148	2.96393	2.247	2.28385	2.80828	2.25192	2.64432	4.60919	12.7449	12.767	13.3338	17.082	5.75514	4.52447	5.2558	3.36661	2.39776	3.62676	13.9819
1311	cp72-hsa-miR-448	cp72-hsa-miR-449	mmu-miR-448	3.74758	4.12441	3.91723	2.42834	3.57755	3.37802	2.65888	2.80828	3.91723	2.46353	2.24784	3.39266	5.29904	2.87078	2.74034	4.20311	2.28385	2.24784	3.43611	2.17112	10.0187	4.60919	12.0224	11.0383	11.8035	11.8035	3.55439	3.10568	3.00531	3.77832	2.53473	7.31395	11.6669
724	cp72-hsa-miR-449	cp72-hsa-miR-450	mmu-miR-449	46.7985	98.2701	105.548	63.2935	77.675	82.4269	67.6258	69.0751	105.16	72.5137	70.5912	76.7926	58.5726	53.9306	59.2854	56.1378	40.0337	57.2544	88.3981	66.662	117.528	41.3771	336.415	193.122	237.06	184.38	78.4774	74.2007	81.2644	56.9816	63.0871	79.4528	237.744
52	cp72-hsa-miR-449	cp72-hsa-miR-450	mmu-miR-449	89.9256	92.03	131.359	89.7551	95.7761	101.96	73.9774	92.5011	137.301	121.343	79.2968	93.1833	80.513	86.8333	91.8106	84.6553	70.147	77.0088	106.984	69.7039	76.2703	67.6886	281.64	206.013	189.205	159.628	100.767	91.0536	107.781	85.9531	80.9609	71.9795	209.122
257	v70-hsa-miR-450	v70-hsa-miR-451	mmu-miR-450	10.7414	11.429	10.0187	11.0448	10.7414	11.429	7.21689	6.60011	14.2988	18.5723	12.3899	10.3828	16.0824	13.4865	13.4865	10.7414	27.1955	27.1551	19.4264	24.0364	14.7566	19.4264	25.9621	22.5875	22.8505	24.0192	10.8085	8.99686	13.9109	13.4492	24.4533	17.0915	23.8548
136	cp72-hsa-miR-450	cp72-hsa-miR-451	mmu-miR-450	7.63455	10.0187	8.07638	3.68737	9.18497	10.1661	6.37563	5.88111	10.4993	11.7942	14.7566	7.64148	11.0802	11.429	7.86995	7.21689	10.7414	11.429	14.1164	13.4865	12.8075	23.4021	23.0369	18.3552	21.8805	23.4543	7.35425	7.90195	11.1729	9.399	12.4433	18.1048	21.6817
929	v70-hsa-miR-450	v70-hsa-miR-451	mmu-miR-450	10.0187	11.089	10.0187	11.0448	11.0828	9.65878	7.21689	8.07638	11.429	14.7566	11.429	8.07638	11.0802	10.3738	12.1627	8.36276	19.4264	20.0034	15.7534	17.1155	18.874	19.7224	23.4746	18.3552	24.2721	20.0698	10.5428	9.00872	11.4228	10.4948	18.0747	19.2982	21.5429
808	cp72-hsa-miR-450	cp72-hsa-miR-451	mmu-miR-450	6.9876	6.60011	4.35379	2.42834	10.0187	6.60011	3.68737	3.30169	7.21689	8.07638	5.29904	5.61596	6.37563	6.37563	3.48801	5.29904	5.61596	7.21689	10.0187	2.96393	7.86995	1.8354	23.0369	20.5697	19.6178	19.4822	5.09246	5.90197	6.55206	5.38457	6.45387	4.85267	20.6766
486	re72-hsa-miR-450	re72-hsa-miR-451	mmu-miR-450	6.37563	6.60011	6.15878	6.60011	5.61596	6.60011	5.61596	1122.3	5.61596	13.4865	4.59592	5.61596	6.37563	6.37563	9.59279	9.59279	10.7414	10.7414	7.21689	19.4264	16.5603	12.8075	16.003	20.1865	15.0697	14.6779	6.43365	285.032	7.32859	7.98421	12.0315	14.6839	16.4843
1158	re72-hsa-miR-450	re72-hsa-miR-451	mmu-miR-450	5.29904	4.7937	3.43611	6.94507	4.59592	5.19388	4.35379	4.12441	4.59592	8.07638	3.83981	5.61596	4.35379	7.63455	7.86995	5.29904	15.9217	10.0187	9.18497	14.7566	16.5603	1.8354	16.003	16.5337	13.3338	13.3338	5.11848	4.567	5.53202	6.28933	12.4705	9.19785	14.8011
16	v70-mmu-mir-451	v70-mmu-mir-452	mmu-miR-451	2.18528	2.28385	2.26181	2.42834	2.56948	2.25481	2.18954	2.28385	2.34556	3.66184	3.30169	3.209	2.29613	2.87078	4.80321	2.96393	2.56948	2.28385	4.12441	5.29904	2.64432	1.8354	11.2727	11.0383	8.65186	8.35081	2.28982	2.32442	3.12952	3.23351	3.56919	2.23986	9.82841
688	v70-mmu-mir-451	v70-mmu-mir-452	mmu-miR-451	2.18528	2.28385	2.96393	2.23943	2.17809	2.29495	2.25935	2.16755	2.19882	2.21449	2.47926	2.43919	1.98373	2.29613	2.23148	2.28773	2.92256	3.43611	3.43611	2.25192	2.64432	1.8354	12.0224	8.87983	9.49323	8.78492	2.41812	2.22498	2.33294	2.19977	3.01168	2.23986	9.7951
341	v70-hsa-mir-451	v70-hsa-mir-452	mmu-miR-451	3.57755	3.57755	2.3241	4.12441	3.57755	3.02412	2.65888	3.78738	2.84712	6.60011	3.83981	5.61596	2.87078	3.78738	4.80321	5.29904	11.429	12.1627	5.61596	10.0187	2.64432	1.8354	11.7949	11.0383	5.50627	9.93154	3.4009	3.26198	4.72575	4.1901	9.80659	2.23986	9.56776
1013	v70-hsa-mir-451	v70-hsa-mir-452	mmu-miR-451	2.87078	2.17506	2.3241	2.33475	2.56948	2.84712	2.65888	2.22278	2.12667	1.94569	2.13073	2.20757	1.98373	2.03653	2.23148	2.28773	3.68737	3.02412	2.25935	3.91723	2.64432	1.8354	7.80358	6.6055	7.80358	7.2539	2.42617	2.57456	2.10266	2.13487	3.22201	2.23986	7.36664
425	v70-hsa-mir-452	v70-hsa-mir-453	mmu-miR-452	1907.92	2351.54	1119.83	1000.63	1261.84	1632.28	1096.22	1598.68	1590.04	828.359	2620.05	1590.12	719.825	749.16	888.925	783.884	870.894	810.224	778.637	734.717	1409.7	1402.97	4388.97	3623.63	4083.92	6866.83	1594.98	1397.25	1657.14	785.448	798.618	1406.34	4740.84
100	v70-mmu-mir-452	v70-mmu-mir-453	mmu-miR-452	1968.02	1908.34	979.796	971.106	1490.9	1488.87	1067.23	1136.73	1300.94	1135.72	6065.67	1925.86	943.444	812.852	898.918	877.495	977.486	874.861	831.52	906.221	1681.22	1492.55	3908.76	3353.59	4116.44	6595.15	1456.82	1295.93	2607.05	883.177	897.522	1586.88	4493.49
1097	v70-hsa-mir-452	v70-hsa-mir-453	mmu-miR-452	1270.41	1122.43	694.173	802.071	764.007	905.577	760.471	821.197	650.791	602.777	1104.67	686.826	665.845	652.608	734.599	660.684	697.152	633.483	633.896	619.448	1096.41	1022.26	4185.23	3333.28	3274.8	5189.39	972.272	812.813	761.265	678.434	645.995	1059.33	3995.68
772	v70-mmu-mir-452	v70-mmu-mir-453	mmu-miR-452	1853.95	1281.32	724.436	786.485	719.939	807.335	851.622	725.036	645.152	652.71	1294.83	666.774	676.993	716.714	747.568	696.662	745.885	718.033	662.524	673.55	635.365	1101.89	3085.14	2909.99	3296.07	5525.83	1161.55	775.983	814.867	709.484	699.998	868.626	3704.26
184	v70-mmu-mir-463	v70-mmu-mir-464	mmu-miR-463	2.25192	2.23203	2.23203	2.23943	2.17809	2.17368	2.13073	2.22278	2.17368	2.65888	2.13073	2.43919	1.98373	1.30826	2.74034	2.28773	2.92256	6.60011	2.34556	4.35379	#VALUE!	1.8354	11.2727	8.87983	3.80117	5.19072	2.23885	2.17632	2.35062	2.08001	4.0555	#VALUE!	7.28611
856	v70-mmu-mir-463	v70-mmu-mir-464	mmu-miR-463	2.1397	2.28385	2.13073	2.96393	2.27176	2.25481	2.25935	3.30169	2.17368	2.21449	2.17809	2.14814	2.87078	2.29613	2.14814	2.96393	3.68737	2.28385	2.25935	3.91723	1	1.8354	4.9953	8.87983	6.7034	5.83472	2.37955	2.5219	2.1786	2.56975	3.03695	1.4177	6.60331
268	v70-mmu-mir-464	v70-mmu-mir-465	mmu-miR-464	3.57755	3.57755	3.91723	8.07638	4.01948	3.66184	3.68737	3.30169	3.49519	11.429	3.30169	6.84158	3.30169	3.78738	7.86995	5.29904	16.5201	19.4264	6.60011	21.7489	1.71468	2.84712	7.80358	8.87983	6.7034	5.83472	4.78718	3.6676	6.26687	5.06452	16.0739	2.2809	7.30538
940	v70-mmu-mir-464	v70-mmu-mir-465	mmu-miR-464	2.25192	2.23203	2.96393	2.96393	2.27176	2.29495	2.18954	2.28385	2.17368	2.21449	2.17809	2.20757	1.28452	2.03653	2.23148	2.09492	2.56948	3.43611	2.17506	2.76996	1	1.8354	3.96774	5.83997	4.86997	4.62438	2.60295	2.26003	2.19346	1.91186	2.73765	1.4177	4.82552
352	v70-mmu-mir-465	v70-mmu-mir-466	mmu-miR-465	36.5242	48.1	48.1	35.3926	59.2024	58.4527	30.4304	32.121	46.3148	48.6325	67.84	45.4164	48.1	26.6165	42.7747	45.0399	60.9881	57.2544	47.654	34.4406	75.7185	89.0863	109.923	110.465	104.652	113.056	42.0292	45.0516	52.0509	40.6328	50.0843	82.4024	109.524
1024	v70-mmu-mir-465	v70-mmu-mir-466	mmu-miR-465	33.0404	41.7244	27.7029	27.7827	32.7995	29.8369	25.9193	25.7937	21.3054	24.6054	25.0034	18.5719	32.6642	24.041	21.7489	24.0398	28.4639	25.6024	26.6165	19.4264	36.3887	19.4264	72.8332	72.8332	69.9521	79.1991	32.5626	28.5873	22.3715	25.6234	25.0273	27.9075	73.7044
1108	v70-mmu-mir-466	v70-mmu-mir-467	mmu-miR-466	1074.89	631.848	582.905	569.391	495.638	538.465	661.736	697.749	535.355	432.71	779.847	678.049	435.56	560.166	522.839	485.332	220.279	230.726	511.004	550.128	310.202	360.883	2048.43	2005.8	1958.05	3385.1	714.757	598.397	606.49	500.975	378.034	335.543	2349.34
436	v70-mmu-mir-466	v70-mmu-mir-467	mmu-miR-466	952.313	961.558	622.602	588.322	552.317	559.16	748.647	870.511	728.083	566.81	772.187	887.549	447.235	519.313	556.331	597.922	405.695	407.275	602.534	599.442	304.395	1031.24	2566.79	1943.72	937.255	3710.43	781.199	682.659	738.657	530.2	503.737	667.815	2289.55
1192	v70-mmu-mir-467	v70-mmu-mir-468	mmu-miR-467	1353.81	1138.41	728.411	671.312	704.001	717.377	815.179	982.852	821.828	630.398	1015.91	972.398	553.676	635.595	583.372	540.095	403.361	419.326	641.92	666.053	925.349	1159.61	2832.62	2008.87	2536.37	3749.99	972.986	804.852	860.133	578.185	532.665	1042.48	2781.96
520	v70-mmu-mir-467	v70-mmu-mir-468	mmu-miR-467	1774.59	1274.08	728.411	702.737	694.73	741.282	1033.45	1300.83	1322.96	646.708	1496.25	1104.71	649.978	682.556	657.792	591.02	469.095	479.175	665.037	723.619	1109.44	1307.72	2538.54	2093.86	2326.78	4032.54	1119.95	942.573	1142.66	645.336	584.232	1208.58	2747.93
1276	v70-mmu-mir-468	v70-mmu-mir-469	mmu-miR-468	1718.71	1490.11	1040.36	783.439	1218.44	1314.59	779.75	1183.86	1956.49	1016.11	1870.71	1504.37	1100.97	821.534	858.434	807.092	847.056	846.647	767.64	777.837	4042.12	3610.51	3365.39	3553.58	4921.58	7529.69	1258.15	1124.16	1586.92	897.009	809.795	3826.31	4842.56
604	v70-mmu-mir-468	v70-mmu-mir-469	mmu-miR-468	2103.55	1781.96	1214.55	754.183	1968.45	1601.29	948.632	1403.51	3242.23	1290.25	2843.61	1225.28	988.342	753.606	903.046	751.105	793.082	771.862	755.053	785.417	3517.03	3513.66	3455.8	2967.66	3876.19	6984.31	1463.56	1480.47	2150.34	849.025	776.354	3515.34	4320.99
17	v70-mmu-mir-469	v70-mmu-mir-470	mmu-miR-469	2.18528	3.209	2.17809	2.18237	2.56948	12.4874	2.65888	2.28385	2.34556	3.30169	3.30169	3.57755	2.20075	2.29613	2.23148	2.28773	2.92256	2.24784	2.25935	2.96393	2.64432	1.8354	8.65186	6.6055	7.80358	7.52752	2.43869	4.9999	3.13162	2.25402	2.59842	2.23986	7.64711
689	v70-mmu-mir-469	v70-mmu-mir-470	mmu-miR-469	2.1397	2.17506	2.3241	2.18237	2.17809	2.19882	2.25935	2.80828	2.19882	3.48044	3.66184	2.20757	1.98373	2.29613	2.23148	2.28773	2.247	2.28385	2.17506	2.25192	2.64432	1.8354	6.7034	6.6055	7.80358	8.35081	2.20531	2.36113	2.88717	2.19977	2.23946	2.23986	7.36582
101	v70-mmu-mir-470	v70-mmu-mir-471	mmu-miR-470	149.626	122.419	165.822	160.401	170.158	167.314	185.429	174.35	186.297	155.214	400.633	175.842	171.298	173.68	179.804	179.466	165.985	146.064	172.149	144.831	241.75	199.108	304.5	274.131	317.535	412.184	149.567	174.313	229.497	176.062	157.257	220.429	327.088
773	v70-mmu-mir-470	v70-mmu-mir-471	mmu-miR-470	88.6888	90.7046	111.962	78.7716	96.0235	116.403	103.45	100.993	122.836	110.628	196.008	106.518	102.706	110.811	126.026	147.915	106.1	100.246	133.428	87.4986	80.6633	167.124	225.429	267.026	208.109	327.163	92.5319	104.217	133.998	121.865	106.818	123.894	256.932
185	v70-mmu-mir-471	v70-mmu-mir-472	mmu-miR-471	3.37802	2.23203	3.43611	2.23943	2.00686	3.02412	2.25935	2.28385	3.04843	4.35379	2.47926	2.56948	2.87078	2.87078	3.48801	4.20311	7.60572	7.21689	3.43611	6.15878	1.71468	4.60919	6.32007	8.87983	4.86997	5.83472	2.8214	2.39354	3.11274	3.35817	6.10437	3.16194	6.47615
857	v70-mmu-mir-471	v70-mmu-mir-472	mmu-miR-471	2.1397	3.0586	2.17809	2.23943	2.56948	2.25481	2.18954	1.31621	2.17368	2.21449	2.17809	2.20757	1.98373	2.19187	2.74034	2.18636	2.92256	2.76996	2.17506	2.96393	1.71468	1.8354	5.9253	6.6055	4.86997	6.42006	2.40396	2.08251	2.19346	2.27557	2.70788	1.77504	5.95521
745	-	-	mmu-miR-483	521.559	215.582	355.432	203.604	176.497	228.97	432.301	403.23	181.954	169.059	500.23	436.465	276.436	334.675	191.821	262.66	142.275	162.293	205.331	205.365	251.082	502.643	735.783	731.632	884.304	1040.39	324.044	310.25	321.927	266.398	178.816	376.863	848.027
73	-	-	mmu-miR-483	258.383	342.096	318.691	256.991	212.656	212.795	471.118	339.407	173.127	162.044	481.654	434.109	211.125	320.245	177.373	172.811	122.309	141.678	167.164	164.255	339.706	157.139	572.298	645.086	731.591	847.259	294.04	308.994	312.734	220.389	148.851	248.422	699.058
1277	cp72-hsa-miR-484	cp72-hsa-miR-485	mmu-miR-484	158.219	96.0402	107.179	110.259	84.1372	74.0867	192.83	197.817	76.1309	63.7617	119.887	162.346	139.798	244.822	113.964	127.055	90.3385	105.453	89.6935	117.912	352.786	117.061	215	323.056	369.818	386.325	117.924	137.218	105.531	156.41	100.849	234.923	323.55
605	cp72-hsa-miR-484	cp72-hsa-miR-485	mmu-miR-484	92.4182	55.1044	70.1705	61.454	57.1358	37.7576	134.735	117.042	61.7095	51.7373	87.5856	122.237	77.7884	121.955	74.3784	81.9883	53.7682	49.2731	60.0336	68.6947	147.413	108.643	122.879	147.984	141.491	240.971	69.7868	86.6677	80.8174	89.0275	57.9424	128.028	163.331
593	v70-hsa-miR-485-3p	v70-hsa-miR-485-3p	mmu-miR-485-3p	21.2467	18.287	19.6417	18.287	16.0824	13.4865	17.8131	15.6364	15.7987	14.7566	11.429	19.5721	8.76423	8.76423	11.429	11.429	12.1627	18.3206	20.0034	17.1155	7.86995	26.6165	39.8339	37.6512	44.2806	44.6711	19.3656	15.7546	15.3891	10.0966	16.9005	17.2432	41.6092
1265	v70-hsa-miR-485-3p	v70-hsa-miR-485-3p	mmu-miR-485-3p	23.4672	16.0824	20.1113	19.4264	17.6989	19.1354	16.0824	16.426	8.36276	5.7372	6.15878	11.7942	11.0802	17.1155	13.4865	10.7414	17.1155	13.4865	15.7534	17.7093	22.7909	12.8075	33.0872	33.0872	46.0581	36.453	19.7718	17.3357	8.01324	13.1059	16.0162	17.7992	37.1714
6	v70-hsa-miR-485-5p	v70-hsa-miR-485-5p	mmu-miR-485-5p	3.57755	5.32051	6.15878	6.15878	5.61596	7.30002	5.61596	5.88111	6.15878	12.1627	5.71927	8.07638	4.35379	7.63455	7.86995	6.37563	7.60572	6.15878	8.07638	11.429	5.04806	1.8354	16.003	14.3845	13.3338	14.6779	5.3039	6.10326	8.02927	6.55848	8.31748	3.44173	14.5998
678	v70-hsa-miR-485-5p	v70-hsa-miR-485-5p	mmu-miR-485-5p	3.37802	3.57755	7.21689	2.96393	4.01948	4.4105	6.37563	5	3.66184	5.29904	2.92256	3.209	3.91723	3.78738	4.80321	4.20311	10.7414	10.7414	5	6.90161	8.68253	4.60919	7.80358	12.767	12.7449	9.12692	4.2841	4.9514	3.77311	4.17773	8.34612	6.64586	10.6106
18	cp72-hsa-miR-486	cp72-hsa-miR-487	mmu-miR-486	42.0609	39.6484	32.5647	34.5245	38.2031	39.2209	55.9392	59.4353	46.9216	37.3191	24.6054	48.1	30.4304	50.4244	30.4304	34.5453	29.2001	29.0892	38.6229	35.6292	1.71468	10.3096	71.6314	71.1146	72.8332	64.8309	37.1996	48.1996	39.2366	36.4576	33.1353	6.01212	70.1025
690	cp72-hsa-miR-486	cp72-hsa-miR-487	mmu-miR-486	30.9545	33.4373	30.6695	28.411	26.6165	28.6646	36.6746	38.6229	30.2464	27.9202	18.6699	40.3431	34.1993	48.1	23.4672	30.4304	25.5088	30.4304	32.23	27.5792	65.2525	10.3096	70.6975	60.2535	69.3715	63.1628	30.868	32.6447	29.2949	34.0492	28.9371	37.781	65.8713
836	-	-	mmu-miR-487b	23.4672	19.8126	19.772	21.7489	27.4246	27.1023	19.7153	18.287	17.3491	17.1155	8.36276	16.9978	27.6963	20.2957	15.4053	48.1	23.4672	25.6024	23.4672	23.4672	19.7239	14.1188	89.8529	60.2535	84.6422	68.1205	21.2002	23.1323	14.9563	27.8743	24.001	16.9214	75.7173
164	-	-	mmu-miR-487b	26.3601	21.0508	21.7489	21.7489	25.2699	24.268	21.7489	21.7489	24.6054	23.4672	16.9043	22.6821	32.6642	22.6104	18.287	19.4264	29.2001	28.23	28.5274	26.9297	21.7489	21.7489	85.5358	51.3752	64.5771	58.9098	22.7272	23.2589	21.9148	23.247	28.2218	21.7489	65.0995
663	-	-	mmu-miR-487b	17.1155	16.5962	15.1837	11.7563	19.0479	18.287	11.429	11.429	26.4246	22.6033	14.4369	17.7664	17.7043	11.429	17.1155	15.4227	20.8678	25.6024	25.6086	17.7093	20.0034	26.6165	68.2564	56.4085	60.2535	48.0402	15.1629	15.0482	20.3078	15.4179	22.447	23.31	58.2397
1335	-	-	mmu-miR-487b	13.4865	12.1627	14.7566	11.7563	17.1155	17.1155	9.18497	11.429	12.1627	11.429	8.07638	10.5628	13.4865	7.63455	13.4865	9.59279	13.4865	13.4865	14.1164	10.7414	29.929	26.6165	45.9814	39.3608	42.1913	46.2448	13.0405	13.7112	10.5577	11.0501	12.9577	28.2727	43.4446
748	-	-	mmu-miR-489	60.7502	61.3658	40.3439	40.6734	35.828	43.3838	75.8944	62.7598	83.5041	48.1205	91.3459	89.6459	37.7044	29.0892	46.3029	56.1378	24.4563	30.4304	43.1958	44.1072	11.9457	15.4053	160.406	109.879	116.387	110.699	50.7833	54.4665	78.1541	42.3086	35.5474	13.6755	124.343
76	-	-	mmu-miR-489	62.233	64.8968	40.9454	53.3149	62.5201	60.4121	46.0216	69.0751	86.3562	51.7373	94.0954	91.0591	32.6642	57.715	38.6229	49.6615	26.679	28.5192	39.1348	40.9962	28.23	12.8075	112.631	83.559	82.755	93.285	55.3475	59.5072	80.812	44.6659	33.8323	20.5187	93.0575
416	-	-	mmu-miR-494	11219.4	17517.8	9554.55	21376.6	18830.9	24734.9	21803.8	18368.7	21347.4	19220.8	27420	23920.5	14769.6	13160.3	10419.2	14670.5	2377.1	4424.23	14075.8	11438.2	4383.44	10646.2	47163.2	64885.8	41527.2	44405.1	14917.1	20934.6	22977.2	13254.9	8078.84	7514.81	49495.3
1088	-	-	mmu-miR-494	20853.3	7754.02	22330.3	15626	16740.8	19677.6	16355.6	16003.2	11763.8	14378.4	21439.8	14431.6	13885.8	9000.54	9672.78	12999.8	2239.35	2249.43	13260.4	11216.6	5574.13	5699.31	43891.3	60077.3	44447.8	49166.2	16640.9	17194.3	15503.4	11389.7	7241.45	5636.72	49395.6
832	-	-	mmu-miR-494	18582.6	13976.2	18258.6	21142.4	24129.1	23537.1	20254	19514.3	23457.4	17283	21713.9	20885.3	15309.2	14418.5	9709.21	13699.6	2308.29	3247.7	13801.9	10544	9417.47	10052	39474.2	51138.3	37005.5	35352.2	17989.9	21858.6	20834.9	13284.1	7475.46	9734.73	40742.6
160	-	-	mmu-miR-494	18474.4	21524.2	20847	17845.3	13413	21884.3	23954.9	23252.4	23869.3	14819.5	20871.9	23355.2	17741.6	15356	10438.1	9962.86	3229.31	3269.49	14222	11771.9	9783.44	8868.79	34728.7	32320.5	26642.6	30227.3	19672.7	20626.2	20729	13374.6	8123.19	9326.11	30979.8
1172	-	-	mmu-miR-499	12.1627	11.429	16.4073	18.287	13.4865	14.7566	14.7566	15.6364	16.5935	18.8573	14.7566	18.5719	13.4865	18.8481	18.287	15.4227	18.9959	13.4865	17.1155	24.6054	19.4264	24.6054	48.2786	52.5879	49.8492	48.0402	14.5715	14.6591	17.1948	16.5111	18.5508	22.0159	49.689
500	-	-	mmu-miR-499	13.4865	14.7566	16.4073	16.0824	12.1627	14.2445	16.0824	15.6364	16.5935	19.7171	15.4163	18.8567	19.6242	14.7566	17.1155	20.2437	10.0187	17.6316	18.6679	23.4672	22.7909	30.4304	49.0778	51.3752	49.0778	45.2658	15.1832	14.5315	17.6459	17.935	17.4464	26.6106	48.6992
1256	-	-	mmu-miR-503	6967.53	3740.46	1704.54	2031.89	5391.87	2283.72	3604.81	2701.75	5362.95	2781.11	3774.23	3835.92	1641.06	1240.05	1191.27	1788.82	1184.63	1087.49	1315.25	1104.76	2542.33	4103.31	15426	15218.2	14205	24879.7	3611.11	3495.54	3938.55	1465.3	1173.03	3322.82	17432.2
244	-	-	mmu-miR-503	6820.82	5735.81	2090.11	4509.41	5335.45	8912.47	4404.37	5439.34	6949.18	3783.66	2137.24	4832.89	2373.15	1727.79	1616.07	3455.45	1194.48	1438.3	2028.6	1172.56	2434.19	3935.49	13463.2	17196.2	13831.4	20353.9	4789.04	6022.91	4425.75	2293.11	1458.49	3184.84	16211.2
584	-	-	mmu-miR-503	5407.59	3753.18	2861.22	5518.33	8825.38	2882.93	3663.92	6515.64	4419.57	2329.58	2171.49	2575.27	2421.21	1623.64	1340.35	2445.05	1228.47	1176.42	1366.34	1090.45	3139.39	2633.76	12762.4	12883.1	11661.4	23977.1	4385.08	5471.97	2873.98	1957.56	1215.42	2886.57	15321
916	-	-	mmu-miR-503	8879.71	4715.68	2760.77	4113.12	10062.7	6001	4448.07	3907.5	5280.53	1868.12	2303.42	4221.33	2012.99	1288.43	1256.91	2430.36	1171.31	1193.28	1508.89	1108.27	4563.32	5665.94	12782.6	22396.8	13499.7	11060.7	5117.32	6104.82	3418.35	1747.17	1245.44	5114.63	14935
1165	-	-	mmu-miR-539	7.63455	8.07638	8.36276	13.4865	9.60081	8.56658	9.18497	8.07638	4.34812	18.8573	14.7566	10.0187	7.21689	16.5846	17.1155	13.4865	34.7178	28.23	12.8175	25.921	14.7566	12.8075	18.3552	26.8406	21.8805	16.003	9.39005	8.85719	11.9952	13.6009	25.4216	13.7821	20.7698
493	-	-	mmu-miR-539	6.9876	9.18497	8.7701	16.0824	7.0759	8.07638	8.36276	8.75675	4.59592	14.7566	11.635	6.15878	3.30169	4.35379	9.59279	8.36276	15.9217	16.9042	5	11.429	1.71468	10.3096	14.6779	24.2632	17.7071	14.097	10.2563	8.06795	9.28659	6.40276	12.3137	6.01212	17.6863
1000	-	-	mmu-miR-539	2.25192	3.209	3.43611	2.96393	3.209	2.76996	4.35379	3.30169	2.26376	3.66184	6.15878	2.26376	3.30169	2.87078	6.37563	3.50976	7.60572	6.15878	3.43611	4.35379	7.86995	4.60919	12.0224	12.767	11.8035	11.0677	2.96524	3.40861	3.58704	4.01447	5.3886	6.23957	11.9151
328	-	-	mmu-miR-539	3.91723	3.209	4.35379	4.12441	4.01948	3.91723	4.35379	3.78738	3.49519	4.35379	8.07638	3.57755	2.29613	2.87078	3.48801	2.96393	5.61596	7.21689	4.59592	10.0187	7.86995	4.60919	11.2727	11.0383	11.8035	11.0677	3.9011	4.01947	4.87573	2.90471	6.86187	6.23957	11.2955
753	-	-	mmu-miR-539	1.99657	2.17506	2.17809	2.13073	2.23203	2.24615	2.18954	2.16755	2.19882	2.02509	4.01948	2.04168	2.29613	2.29613	2.14814	2.28773	2.12667	2.19882	2.25935	2.17112	1.71468	1.8354	7.80358	11.0383	10.8664	8.35081	2.12011	2.20882	2.57127	2.25703	2.18899	1.77504	9.51476
81	-	-	mmu-miR-539	2.25192	2.28385	2.3241	2.18237	2.27176	2.25481	2.22551	2.28385	2.19882	2.27479	4.59592	2.14814	2.29613	2.03653	2.14814	15.4227	2.247	2.28385	2.19882	2.1911	1.71468	1.8354	7.80358	8.87983	9.49323	11.0677	2.26056	2.25898	2.80442	5.47589	2.23019	1.77504	9.31108
1084	-	-	mmu-miR-540	32.3613	38.0932	30.9081	27.5517	29.0892	34.2887	26.2903	24.5856	29.3235	33.9775	22.1735	28.23	24.0382	26.6165	25.957	30.4304	26.679	19.4264	24.0348	20.8697	12.8075	31.7715	72.5372	70.5329	65.3124	58.9098	32.2286	28.5635	28.4261	26.7605	22.7524	22.2895	66.8231
412	-	-	mmu-miR-540	32.0801	46.0708	30.9081	31.6605	35.2158	37.4798	27.5572	28.6611	32.7995	40.8079	24.2242	31.4865	28.23	28.6635	24.6054	30.4304	26.0974	81.4352	20.0034	25.921	21.7489	17.6916	68.2564	53.78	58.3937	54.448	35.1799	32.2285	32.3295	27.9823	38.3643	19.7202	58.7195
837	-	-	mmu-miR-540	28.4556	30.4304	28.2398	28.7522	29.0892	31.728	23.4672	23.9176	30.2464	32.7995	15.4163	28.8058	28.4324	25.6098	20.0034	24.6054	19.4264	20.0034	16.0824	20.0034	24.6054	17.6916	57.5493	51.3752	52.5766	49.0778	28.9695	27.0505	26.817	24.6628	18.8789	21.1485	52.6447
165	-	-	mmu-miR-540	27.2163	29.851	28.8234	29.0892	32.1266	32.9453	27.1031	26.6165	35.3494	32.0054	19.4264	32.7397	28.8261	25.6098	23.4672	24.6054	22.6011	19.7166	21.7489	25.921	25.6048	25.2882	57.0143	39.3608	56.068	51.2214	28.745	29.6979	29.8802	25.6271	22.4969	25.4465	50.9161
249	-	-	mmu-miR-541	3.91723	2.80828	3.43611	3.68737	3.209	3.66184	4.01468	3.78738	3.49519	3.30169	2.92256	2.43919	3.91723	2.03653	1.99742	2.28773	2.56948	2.24784	2.34556	2.25192	2.64432	4.60919	12.7449	14.3845	12.7449	12.9137	3.46224	3.66823	3.03966	2.55973	2.3537	3.62676	13.197
1168	-	-	mmu-miR-541	3.57755	3.0586	2.23203	2.42834	2.92256	3.91723	3.68737	3.30169	3.01365	2.65888	3.66184	2.14814	2.87078	3.78738	2.14814	2.28773	2.17112	2.15182	2.25935	2.1911	2.64432	1.8354	12.0224	11.0383	11.8035	12.4927	2.82413	3.45721	2.87063	2.77351	2.19335	2.23986	11.8392
921	-	-	mmu-miR-541	3.37802	2.80828	3.66184	3.68737	2.92256	3.66184	2.65888	2.80828	1	3	3.30169	2.20757	2.29613	3.78738	2.14814	2.18636	2.92256	2.19882	2.0213	2.1911	1	1.8354	12.3863	11.0383	13.3338	9.93154	3.38388	3.01289	2.37732	2.6045	2.33345	1.4177	11.6725
496	-	-	mmu-miR-541	3.37802	3.57755	2.26181	2.42834	2.92256	3.02412	3.68737	4.12441	3.49519	3.30169	3.30169	2.14814	2.12062	2.87078	2.74034	2.96393	1.97382	2.19882	2.25935	2.1191	2.64432	1.8354	12.7449	6.6055	11.8035	13.3338	2.91143	3.43961	3.06168	2.67392	2.13777	2.23986	11.1219
1249	-	-	mmu-miR-542-3p	140.035	132.287	71.3267	170.476	143.364	134.203	178.069	142.218	116.301	104.229	264.715	129.122	96.0235	118.602	139.921	145.567	118.269	96.0394	134.03	175.142	30.4304	80.0483	374.212	563.211	533.941	541.931	128.531	149.463	153.592	125.028	130.87	55.2393	503.324
577	-	-	mmu-miR-542-3p	133.913	87.4634	65.7933	157.514	156.195	108.35	185.131	191.758	124.254	115.898	329.03	135.692	150.968	153.169	162.198	174.932	133.926	113.318	153.8	169.028	21.7489	190.156	212.389	372.164	405.124	294.04	111.171	160.358	176.219	160.317	142.518	105.953	320.929
1252	-	-	mmu-miR-542-3p	33.5895	29.27	29.9551	38.1209	57.1358	52.0359	60.1923	49.612	38.6229	40.8079	176.373	53.9211	40.6829	41.6459	58.131	62.1979	84.5432	44.96	37.2236	44.7748	92.7478	119.153	148.782	138.665	97.7613	151.028	32.7339	54.744	77.4312	50.6644	52.8754	105.95	134.059
580	-	-	mmu-miR-542-3p	33.5895	37.566	19.9011	28.411	64.4327	55.4129	68.4159	69.6569	42.7747	44.5102	185.065	57.8088	61.663	43.4877	59.2854	64.3588	94.7938	60.6227	59.3997	49.6941	36.9485	116.016	100.762	129.464	117.063	143.016	29.8669	64.4796	82.5397	57.1987	66.1276	76.4823	122.576
1005	-	-	mmu-miR-542-3p	15.412	10.7414	2.96393	18.859	20.8208	18.7108	20.0034	21.7489	14.7566	14.7566	44.3566	18.287	14.7566	7.63455	17.1155	19.4264	21.7489	16.0824	10.7414	17.1155	26.6165	20.0034	48.6786	46.1618	42.1913	61.0835	11.9941	20.321	23.0392	14.7333	16.4221	23.31	49.5288
333	-	-	mmu-miR-542-3p	17.1155	13.4865	2.23203	20.0034	20.8208	19.5056	24.3925	23.4672	17.3491	18.287	55.7325	20.0034	18.287	16.5846	20.0034	23.4672	29.2001	20.8688	20.0034	19.4264	18.874	19.4264	56.4722	35.972	39.3608	43.4254	13.2094	22.0465	27.843	19.5856	22.3747	19.1502	43.8076
417	-	-	mmu-miR-542-5p	95.5695	93.3617	91.0295	92.2726	100.594	100.488	93.2621	95.4387	110.811	80.4841	107.009	64.1519	136.092	113.033	151.442	163.133	155.259	126.145	80.6156	133.251	28.23	26.6165	204.979	193.122	134.083	173.625	93.0583	97.4457	90.6139	140.925	123.818	27.4232	176.452
1089	-	-	mmu-miR-542-5p	84.246	93.3617	78.707	81.8865	73.9753	92.8196	89.9059	81.9559	80.6633	65.6518	78.8434	57.469	84.9572	90.5812	117.941	102.196	106.471	84.5344	75.8239	111.528	2.64432	10.3096	132.708	160.805	82.755	152.83	84.5503	84.6641	70.6569	98.919	94.5894	6.47694	132.275
1336	-	-	mmu-miR-542-5p	52.231	48.1	42.7747	46.3093	47.2752	38.5949	49.1893	56.1	48.127	39.1647	89.1636	35.9516	91.5809	69.7757	78.1203	76.3508	72.6527	61.7657	54.5124	85.3562	157.73	82.2115	75.6205	107.813	95.2014	114.629	47.3538	47.7898	53.1017	78.9569	68.5718	119.971	98.3161
664	-	-	mmu-miR-542-5p	65.2525	62.0656	65.7933	88.0728	86.9238	63.7567	81.1786	75.4413	37.4172	31.2157	80.6633	35.448	84.9572	72.6636	65.2525	63.6406	59.8527	46.8568	48.1	64.9739	22.7909	31.7715	75.9659	109.879	74.462	115.417	70.2961	76.8251	46.186	71.6285	54.9459	27.2812	93.9309
749	-	-	mmu-miR-543	1.99657	2.17506	1.12855	2.0213	1.91729	2.17368	2.13073	1.78436	2.00686	2.02509	2.0213	2.04168	1.98373	1.30826	1.99742	1.97134	2.06663	2.15182	1.97382	2	2.64432	1.8354	3.15571	11.0383	7.80358	5.42046	1.83037	2.00152	2.02373	1.81519	2.04807	2.23986	6.85451
1173	-	-	mmu-miR-543	1.41983	2.08098	2.13073	2.13073	2.1397	2.17368	2.01596	2.16755	2.00686	2.17112	2.17809	2.04168	1.98373	1.30826	1.99742	2.18636	2.17112	2.15182	2.17506	2.17112	2.64432	4.60919	6.7034	5.06589	6.7034	7.2539	1.94057	2.12422	2.09944	1.86894	2.16728	3.62676	6.43165
501	-	-	mmu-miR-543	1.99657	1.97382	2.13073	2.18237	2.15937	2.1191	2.13073	2.06703	2.17368	1.94569	2.17809	1.93257	1.98373	1.30826	1.92254	2.09492	1.88768	2.01375	1.97382	2.17112	1.71468	1.8354	3.96774	2.68667	7.80358	5.83472	2.07087	2.11906	2.05751	1.82736	2.01159	1.77504	5.07318
77	-	-	mmu-miR-543	2.1397	2.04916	2.01596	1.98803	2.1397	2.0213	2.25935	2.06703	2.05107	2.02509	2.13073	2.14814	2.12062	2.03653	2.14814	1.86008	1.92254	1.85021	1.97382	2.02509	2.64432	1	5.9253	2.68667	5.84363	5.42046	2.04821	2.12184	2.08876	2.04134	1.94292	1.82216	4.96901
833	-	-	mmu-miR-546	317.04	362.012	368.161	333.183	350.43	250.948	328.396	313.454	195.821	235.654	255.127	280.975	181.194	202.966	249.229	349.373	190.888	191.614	177.659	167.126	482.636	507.661	435.646	464.506	380.184	479.486	345.099	310.807	241.895	245.69	181.822	495.148	439.955
161	-	-	mmu-miR-546	239.717	337.478	377.061	355.022	324.917	312.793	374.549	356.266	256.479	279.284	336.482	320.259	216.763	272.161	207.529	234.754	254.811	177.427	179.711	162.811	1054.19	864.163	447.307	367.123	371.184	443.575	327.32	342.131	298.126	232.802	193.69	959.178	407.297
917	-	-	mmu-miR-547	2.3241	2.17506	2.96393	3.68737	2.56948	2.29495	2.25935	2.28385	2.19882	3.30169	2.47926	2.26376	2.29613	2.19187	2.14814	2.96393	3.209	3.43611	2.17506	3.57755	1.71468	1.8354	6.7034	5.06589	6.7034	5.42046	2.78761	2.35191	2.56088	2.40002	3.09943	1.77504	5.97329
245	-	-	mmu-miR-547	3.37802	2.23203	2.3241	2.96393	2.92256	2.76996	2.4081	2.16755	2.19882	3.30169	2.21449	2.56948	2.12062	2.29613	2.74034	2.28773	3.68737	5.29904	2.34556	3.57755	1.71468	1.8354	5.9253	6.6055	4.86997	6.13167	2.72452	2.56704	2.57112	2.3612	3.72738	1.77504	5.88311
27	cp72-hsa-miR-7	cp72-hsa-miR-8	mmu-miR-7	3.37802	3.209	5.29904	2.96393	3.39144	3.37802	2.65888	2.28385	4.59592	4.81083	15.4163	5.61596	10.3738	6.37563	3.48801	4.20311	4.12441	13.4865	9.18497	8.07638	2.64432	12.8075	21.8805	24.2632	29.8306	28.0563	3.7125	2.92805	7.60976	6.11013	8.71807	7.72591	26.0077
699	cp72-hsa-miR-7	cp72-hsa-miR-8	mmu-miR-7	7.99624	4.12441	3.91723	2.42834	2.92256	3.66184	2.25935	2.80828	4.59592	5.29904	19.7184	4.35379	8.76423	6.37563	3.48801	4.20311	3.68737	10.7414	10.0187	6.15878	5.04806	4.60919	20.5697	22.5875	23.4746	22.769	4.61655	2.91301	8.49179	5.70774	7.65157	4.82863	22.3502
1119	cp72-mmu-miR-7b	cp72-mmu-miR-7b	mmu-miR-7b	23.4672	22.6843	19.2478	24.512	23.8476	24.0412	17.1155	21.7489	22.3181	19.5723	67.6421	19.4264	26.6165	28.6635	28.23	29.0892	27.7126	23.4672	18.6679	26.9297	38.0656	30.4304	40.3064	33.0872	29.8306	45.4636	22.4778	21.6883	32.2397	28.1498	24.1943	34.248	37.172
447	cp72-mmu-miR-7b	cp72-mmu-miR-7b	mmu-miR-7b	16.6009	19.4264	13.4865	11.7563	16.7028	17.1155	14.7566	15.6364	19.3297	16.5895	71.7325	16.7655	21.7489	25.1073	20.0034	18.8605	25.8028	26.1073	19.4264	20.8697	24.6054	29.0892	42.1913	26.8406	35.972	42.1913	15.3175	16.0528	31.1043	21.43	23.0515	26.8473	36.7988
220	cp72-hsa-miR-9	cp72-hsa-miR-10	mmu-miR-9	80.9638	89.3855	96.0235	100.044	95.7761	91.9127	69.9967	82.9229	92.2	81.6729	10.0187	7.21689	73.7724	41.6459	59.2854	66.3352	51.7666	60.6227	69.9141	55.4504	110.811	129.683	156.548	174.957	203.458	225.453	91.6041	85.1521	47.7771	60.2597	59.4384	120.247	190.104
892	cp72-hsa-miR-9	cp72-hsa-miR-10	mmu-miR-9	52.231	74.1914	73.7567	78.1439	72.6061	68.4148	62.8886	62.7598	51.5157	63.0161	6.94394	6.15878	38.6229	28.6635	34.3047	48.1	33.6012	32.7995	41.7095	28.6608	96.0235	95.4425	117.356	132.549	131.233	165.568	69.5808	66.6673	31.9086	37.4228	34.1928	95.733	136.677
976	cp72-hsa-miR-9-star	cp72-hsa-miR-9-star	mmu-miR-9-star	70.387	69.5632	66.8792	71.9459	70.7962	70.0532	51.3695	49.612	70.9579	63.0161	2.69708	3.209	61.663	41.6459	35.828	44.0251	49.8009	38.4481	65.7673	34.4406	54.0969	64.3903	146.962	129.464	154.343	174.849	69.6938	60.4577	34.97	45.7905	47.1143	59.2436	151.404
304	cp72-hsa-miR-9-star	cp72-hsa-miR-9-star	mmu-miR-9-star	60.7502	55.5223	56.5197	57.3352	58.1647	54.7476	38.3457	36.3329	60.8065	56.2362	2.21449	3.209	57.7036	39.5484	35.828	40.1044	42.9212	32.3277	58.8965	30.4304	53.0953	64.3903	109.155	113.929	117.063	147.7	57.5319	46.8977	30.6165	43.2961	41.1439	58.7428	121.962
1205	cp72-hsa-miR-92	cp72-hsa-miR-93	mmu-miR-92	2.87078	2.25879	2.3241	2.18237	2.17809	2.19882	5.61596	3.5426	3.66184	2.65888	3.11047	7.21689	10.3738	5.29904	2.74034	3.50976	2.1911	2.19882	3.02412	2.76996	2.64432	10.3096	11.2727	8.87983	10.8664	12.4927	2.40901	3.38387	4.16202	5.48073	2.546	6.47694	10.8779
533	cp72-hsa-miR-92	cp72-hsa-miR-93	mmu-miR-92	2.87078	2.80828	2.3241	2.21167	2.27176	2.25481	5.61596	4.12441	3.91723	2.27479	3.30169	7.21689	8.07638	8.76423	2.23148	2.96393	2.28385	2.09164	2.25935	2.18133	2.64432	10.3096	9.74473	11.0383	10.8664	11.8035	2.55371	3.56674	4.17765	5.509	2.20404	6.47694	10.8632
1060	cp72-hsa-miR-93	cp72-hsa-miR-94	mmu-miR-93	1.99657	2.08098	2.17809	1.88603	2.00686	2.1191	1.948	2.16755	2.02985	2.02509	2.47926	2.14814	2.20075	2.03653	2.14814	2.09492	1.97382	1.98803	1.92254	1.94569	2.64432	1.8354	5.9253	2.68667	4.86997	5.83472	2.03542	2.06038	2.17059	2.12009	1.95752	2.23986	4.82916
388	cp72-hsa-miR-93	cp72-hsa-miR-94	mmu-miR-93	1.99657	1.97382	1.12855	1.98803	2.05107	1.94569	2.01596	1.97382	2.17368	1.99657	3.83981	2.1861	2.12062	1.30826	1.99742	2.09492	1.92254	2.01375	2.1191	2.1191	2.64432	1.8354	6.7034	2.68667	3.80117	5.83472	1.77174	1.99663	2.54904	1.88031	2.04362	2.23986	4.75649
1325	re72-hsa-miR-96	re72-hsa-miR-97	mmu-miR-96	16.0824	17.1155	17.702	13.9067	12.1627	16.4849	10.7414	12.1627	16.5935	12.8145	8.36276	16.0618	11.0802	11.429	11.429	11.429	6.60011	8.36276	12.1627	10.7414	91.8045	51.5562	30.0429	35.972	52.5766	32.7202	16.2017	12.8879	13.4582	11.3418	9.46674	71.6803	37.8279
653	re72-hsa-miR-96	re72-hsa-miR-97	mmu-miR-96	17.1155	14.7566	17.702	18.287	16.0824	15.6102	12.1627	16.426	18.287	18.287	9.18497	18.287	11.0802	11.429	13.4865	13.4865	9.18497	12.1627	12.8175	6.90161	43.2053	55.1044	32.2752	31.2038	46.8217	32.1608	16.9653	15.0703	16.0115	12.3706	10.2667	49.1548	35.6154
1228	cp72-hsa-miR-96	cp72-hsa-miR-97	mmu-miR-96	5.82242	8.07638	7.21689	6.60011	4.01948	6.60011	5.61596	3.78738	6.15878	3.66184	2.27176	7.21689	4.35379	3.78738	2.74034	2.96393	2.247	2.19882	3.02412	2.96393	7.86995	17.6916	15.472	12.767	17.7071	16.003	6.92895	5.00573	4.82732	3.46136	2.60847	12.7808	15.4873
556	cp72-hsa-miR-96	cp72-hsa-miR-97	mmu-miR-96	8.36276	10.0187	6.15878	8.07638	5	6.60011	3.68737	4.12441	7.21689	4.35379	2.27176	8.22049	4.35379	5.29904	6.37563	3.50976	2.14931	3.78738	3.91723	2.25192	16.5603	4.60919	14.097	14.3845	12.7449	16.003	8.15416	4.85297	5.51573	4.88455	3.02646	10.5848	14.3074
941	v70-mmu-mir-98	v70-mmu-mir-99	mmu-miR-98	41.6267	35.3861	45.3893	50.6892	48.1	44.6967	29.3829	36.3329	44.5233	42.4775	57.6974	29.0892	40.6829	31.6102	38.6229	29.0892	22.6011	33.5496	33.3988	29.0892	66.3533	55.1044	79.2946	76.4679	86.5477	77.1529	43.2728	39.6281	43.4469	35.0013	29.6597	60.7289	79.8658
269	v70-mmu-mir-98	v70-mmu-mir-99	mmu-miR-98	48.1	55.1044	42.1608	39.9842	40.1851	52.932	33.1101	33.2483	63.0617	59.2854	66.2516	34.3235	37.7044	37.4083	52.8675	43.0128	36.4638	41.9091	39.1348	42.7747	75.7185	59.2854	79.2946	77.6829	81.6117	80.2084	46.3374	39.8689	55.7305	42.7483	40.0706	67.502	79.6994
1274	v70-hsa-mir-98	v70-hsa-mir-99	mmu-miR-98	36.5242	37.566	40.3439	38.6229	32.3508	36.9264	25.1774	28.0315	38.6229	41.918	48.1	29.6472	40.6829	35.828	37.2204	30.4304	39.3262	36.6939	34.0014	36.332	49.1492	72.7173	74.9278	82.557	86.5477	71.5521	38.2643	30.6215	39.5721	36.0404	36.5884	60.9333	78.8961
602	v70-hsa-mir-98	v70-hsa-mir-99	mmu-miR-98	42.0609	55.5223	37.0571	42.7747	47.2752	41.1336	31.5136	32.7995	49.8132	60.7782	66.6498	30.4785	34.1993	28.6635	40.6755	27.6981	36.7763	40.7764	32.23	47.4548	41.3404	64.3903	76.998	78.899	72.8332	59.4488	44.3537	38.1805	51.9299	32.8091	39.3094	52.8654	72.0447
783	cp72-hsa-miR-98	cp72-hsa-miR-99	mmu-miR-98	35.828	32.7995	29.2383	29.7933	42.4052	39.8543	25.9193	29.0892	35.0636	28.4352	57.3026	25.3308	36.773	46.5455	46.3029	44.0251	34.7178	32.7995	29.0892	27.5792	32.7995	48.1	64.5232	53.78	63.1281	60.2535	31.9148	34.317	36.533	43.4116	31.0464	40.4498	60.4212
111	cp72-hsa-miR-98	cp72-hsa-miR-99	mmu-miR-98	36.8729	28.3731	24.3914	27.5517	30.2304	35.4428	33.538	23.4672	35.6359	36.0378	58.8871	29.0892	45.4248	48.1	30.4304	27.1604	36.4638	36.6939	35.216	35.6292	31.0231	33.3442	59.6921	47.0727	52.5766	54.448	29.2973	30.6696	39.9125	37.7789	36.0007	32.1836	53.4473
867	cp72-hsa-miR-99a	cp72-hsa-miR-99a	mmu-miR-99a	5.29904	8.07638	5.29904	6.60011	6.15878	5.61596	7.21689	5.88111	7.64389	8.07638	2.21449	2.56948	9.54808	10.3738	7.86995	8.36276	8.07638	10.7414	8.76826	6.90161	12.8075	1.8354	12.0224	14.3845	14.6523	11.0677	6.31864	6.21818	5.12606	9.03864	8.62192	7.32144	13.0317
195	cp72-hsa-miR-99a	cp72-hsa-miR-99a	mmu-miR-99a	6.37563	6.60011	8.07638	9.18497	7.0759	6.15878	7.21689	6.60011	8.36276	8.07638	2.17809	2.56948	10.3738	13.4865	6.37563	6.79237	9.18497	16.9042	9.18497	10.3773	14.7566	17.6916	10.3051	11.0383	12.7449	12.4927	7.55927	6.76292	5.29668	9.25707	11.4129	16.2241	11.6452
1322	re72-hsa-miR-99a	re72-hsa-miR-99a	mmu-miR-99a	2.87078	2.23203	2.26181	2.23943	2.23203	2.25481	2.25935	2.28385	2.84712	2.27479	1.97614	2.00935	3.91723	2.29613	2.23148	2.18636	2.17112	2.15182	2.19882	2.1911	1.71468	4.60919	9.74473	6.6055	22.1061	6.42006	2.40101	2.25751	2.27685	2.6578	2.17822	3.16194	11.2191
650	re72-hsa-miR-99a	re72-hsa-miR-99a	mmu-miR-99a	2.87078	2.28385	2.3241	2.42834	3.06509	2.29495	2.25935	2.80828	4.59592	2.21449	2.0213	2.04168	2.87078	2.87078	2.14814	2.28773	2.17112	2.24784	2.25935	2.17112	2.64432	1.8354	6.7034	5.06589	7.80358	6.42006	2.47677	2.60691	2.71835	2.54436	2.21236	2.23986	6.49823
279	cp72-hsa-miR-99b	cp72-hsa-miR-99b	mmu-miR-99b	4.35379	3.57755	3.91723	3.68737	3.209	3.78921	6.37563	4.59592	6.15878	4.35379	9.18497	6.15878	8.07638	4.35379	5.55696	5.29904	5.61596	3.78738	6.15878	4.13286	1.71468	4.60919	12.7449	14.3845	13.3338	14.6779	3.88398	4.49244	6.46408	5.82154	4.92374	3.16194	13.7853
951	cp72-hsa-miR-99b	cp72-hsa-miR-99b	mmu-miR-99b	3.57755	2.28385	3.43611	2.42834	2.27176	2.29495	3.13776	3.30169	3.49519	3.30169	4.01948	3.209	5.29904	4.35379	6.37563	5.29904	3.68737	4.35379	3.43611	2.29495	1.71468	1.8354	9.74473	12.767	13.042	14.097	2.93146	2.75154	3.50634	5.33187	3.44305	1.77504	12.4127
