# Supplementary material for: Developmental and Activity-Dependent miRNA Expression Profiling in Primary Hippocampal Neuron Cultures
Source: PLoS One. 2013 Oct 3;8(10):e74907. doi: 10.1371/journal.pone.0074907 (PMC3789729; doi:10.1371/journal.pone.0074907)
Supplement: Table S2 — Overview of the miRNA data presented in Figures 3 – 6 . In this file the average hybridization signals and average fold changes are indicated. (XLSX) [file pone.0074907.s002.xlsx]

## Sheet: Figure 2
Figure 2, van Spronsen et al	Average hybridization signals
probe code / miRNAs	Av-6h	Av-20h	Av-48h	Av-3d	Av-5d	Av-8d	Av-21d
371 mmu-miR-292-5p	8672.54	5376.23	5681.03	21754.3	14159.7	13148.3	41767.8
832 mmu-miR-494	17989.9	21858.6	20834.9	13284.1	7475.46	9734.73	40742.6
1056 mmu-miR-320	11609.6	11942.8	4645.41	10251.7	3228.1	9231.24	32962.5
810 mmu-miR-298	7324.09	4886.23	9675.86	6888.63	2249.27	9462.57	24642
35 mmu-miR-290	10900.3	9487.43	12613	9615.44	3359.69	7873.24	23289.1
244 mmu-miR-503	4789.04	6022.91	4425.75	2293.11	1458.49	3184.84	16211.2
1302 mmu-miR-185	4728.11	5701.06	5675.89	1338.17	1085	7464.21	14920.5
1287 mmu-miR-129-5p	1514.99	1382.77	2161.78	2710.06	1018.33	5184.81	5992.07
1276 mmu-miR-468	1258.15	1124.16	1586.92	897.009	809.795	3826.31	4842.56
425 mmu-miR-452	1594.98	1397.25	1657.14	785.448	798.618	1406.34	4740.84
978 mmu-miR-329	1423.15	1224.05	1740	700.596	713.372	2879.38	4010.17
361 mmu-let-7e	1121.12	843.859	625.475	803.532	759.794	1684.97	3259.72
1192 mmu-miR-467	972.986	804.852	860.133	578.185	532.665	1042.48	2781.96
642 mmu-miR-351	768.587	648.881	475.679	525.436	586.914	1868.96	2644.8
1108 mmu-miR-466	714.757	598.397	606.49	500.975	378.034	335.543	2349.34
465 mmu-miR-214	228.444	226.811	175.108	271.325	409.761	109.227	2333.66
487 mmu-miR-125a	94.9709	132.739	160.025	23.2586	44.2886	7.67881	2158.12
1142 mmu-miR-370	623.463	551.739	639.284	603.331	565.737	803.365	2129.21
1107 mmu-miR-433-5p	498.521	510.129	450.683	529.465	592.872	1368.5	1201.18
320 mmu-miR-326	570.433	506.764	643.779	541.768	525.724	659.01	1183.82
697 mmu-let-7a	530.235	503.536	297.231	472.051	508.449	690.393	1099.47
1218 mmu-miR-184	401.994	401.425	466.668	411.277	427.381	430.342	1083.22
904 mmu-miR-322-5p	661.18	495.146	479.261	425.093	446.885	1442.06	951.785
461 mmu-miR-15a	600.579	502.946	498.1	454.326	458.46	327.611	918.804
1206 mmu-miR-195	421.56	369.83	366.499	354.177	378.972	235.846	875.08
745 mmu-miR-483	324.044	310.25	321.927	266.398	178.816	376.863	848.027
865 mmu-let-7c	570.876	459.739	149.918	455.637	511.797	1248.89	768.15
390 mmu-miR-341	607.213	596.007	496.581	508.075	486.771	264.212	754.747
726 mmu-miR-297	200.272	204.092	353.422	306.548	313.731	556.598	753.059
277 mmu-let-7d	436.607	412.64	388.954	468.484	516.806	589.686	719.897
891 mmu-miR-382	515.072	458.95	411.636	421.604	335.656	1496.3	690.023
781 mmu-let-7b	401.687	382.197	239.02	471.616	472.693	639.296	687.927
1294 mmu-miR-106a	202.167	169.501	182.783	276.919	308.795	635.706	596.283
1217 mmu-miR-15b	248.949	237.295	291.522	288.976	332.349	544.995	562.713
1249 mmu-miR-542-3p	128.531	149.463	153.592	125.028	130.87	55.2393	503.324
894 mmu-miR-325	179.903	150.75	133.034	114.182	137.217	315.879	465.307
614 mmu-miR-206	345.284	304.275	317.816	308.066	224.93	559.915	460.574
118 mmu-miR-324-3p	70.6901	53.7788	145.57	147.469	149.993	598.83	454.827
458 mmu-miR-125b	5.36764	2.02229	1.98428	2.20785	1.94072	6.47694	440.863
833 mmu-miR-546	345.099	310.807	241.895	245.69	181.822	495.148	439.955
203 mmu-miR-292-3p	146.022	138.369	137.094	242.811	287.956	357.837	432.832
877 mmu-miR-300	77.1224	76.6237	87.3076	161.247	114.346	12.5331	405.481
63 mmu-miR-134	190.507	299.944	241.44	117.154	71.6464	293.738	348.248
101 mmu-miR-470	149.567	174.313	229.497	176.062	157.257	220.429	327.088
1277 mmu-miR-484	117.924	137.218	105.531	156.41	100.849	234.923	323.55
957 mmu-miR-296	203.955	174.621	163.068	206.374	167.277	557.201	298.943
206 mmu-miR-122a	54.4015	70.6649	92.5809	49.6807	41.6022	93.0566	271.493
890 mmu-miR-365	71.1525	72.699	82.6588	78.6638	73.8836	212.816	247.863
1297 mmu-miR-346	82.4676	79.3061	64.6779	89.5294	95.262	179.762	244.483
724 mmu-miR-449	78.4774	74.2007	81.2644	56.9816	63.0871	79.4528	237.744
866 mmu-miR-107	74.9231	70.3801	106.858	143.864	121.345	75.5918	224.635
955 mmu-miR-212	145.025	128.293	143.151	134.625	87.1901	99.5828	210.965
796 mmu-miR-138	26.3806	26.9157	42.7645	58.2749	77.3404	41.6672	205.981
1132 mmu-miR-143	43.1173	43.7561	80.8398	105.685	114.796	59.1968	204.448
1251 mmu-miR-422b	107.486	106.966	108.24	95.2454	100.741	112.752	202.035
631 mmu-miR-194	117.394	113.699	105.378	65.4501	51.975	85.3842	201.224
445 mmu-let-7f	94.1822	100.225	63.974	95.0932	96.7597	85.3521	197.435
845 mmu-miR-433-3p	75.5715	84.7902	72.8566	68.8868	67.6823	77.9713	195.848
843 mmu-miR-20a	97.1695	82.3416	54.6595	73.6987	77.4033	105.579	184.014
782 mmu-miR-103	41.625	46.6117	73.8821	74.2446	75.245	67.5175	180.491
879 mmu-miR-130b	52.8271	61.3919	71.7166	73.1212	55.8704	66.998	180.25
788 mmu-miR-215	140.492	130.363	146.594	135.54	74.0188	103.484	171.53
656 mmu-miR-130a	75.5517	67.7605	57.0047	43.3668	43.5134	66.0014	167.219
410 mmu-miR-291b-5p	80.7345	76.7929	56.9769	93.9366	94.8864	173.69	167.103
918 mmu-miR-361	106.8	91.0496	60.1449	82.6221	75.8608	123.925	161.306
1307 mmu-miR-299	64.124	65.0305	87.3966	68.0048	56.2018	68.1263	152.303
976 mmu-miR-9-star	69.6938	60.4577	34.97	45.7905	47.1143	59.2436	151.404
988 mmu-miR-330	67.8618	72.2324	77.4047	69.3043	64.7951	55.1978	143.904
399 mmu-miR-376a	14.9541	18.7987	24.8798	22.1775	20.4505	61.6745	138.277
892 mmu-miR-9	69.5808	66.6673	31.9086	37.4228	34.1928	95.733	136.677
738 mmu-miR-345	45.9365	51.1172	39.0954	29.621	22.7194	105.042	136.183
473 mmu-miR-207	99.2293	178.663	91.8991	83.8221	76.7408	106.153	133.076
1285 mmu-let-7i	30.8255	27.6885	27.0621	38.4176	49.9273	150.98	129.043
50 mmu-miR-34c	51.1931	55.5783	66.5197	42.8056	39.9756	23.5533	126.552
748 mmu-miR-489	50.7833	54.4665	78.1541	42.3086	35.5474	13.6755	124.343
1201 mmu-let-7g	42.6437	32.1032	51.4373	59.4688	63.6774	75.0753	114.223
889 mmu-miR-338	65.7955	72.6742	44.7756	43.5451	43.4432	83.5723	113.592
363 mmu-let-7d-star	30.1366	25.0012	39.2512	54.5298	71.1991	77.5409	110.319
352 mmu-miR-465	42.0292	45.0516	52.0509	40.6328	50.0843	82.4024	109.524
914 mmu-miR-291a-5p	43.1071	44.7043	34.281	46.822	36.4949	291.188	108.881
47 mmu-miR-23b	40.0458	50.1487	45.8689	46.4488	41.6748	23.8282	103.291
1336 mmu-miR-542-5p	47.3538	47.7898	53.1017	78.9569	68.5718	119.971	98.3161
48 mmu-miR-29a	8.1135	11.0861	7.65919	3.70692	5.81753	4.82863	94.1648
1134 mmu-miR-183	27.2768	24.4213	27.2025	24.5692	25.7952	13.179	93.6378
400 mmu-miR-133a; mmu-miR-133b	34.5936	34.0989	47.0045	33.9703	25.3284	61.1401	90.4412
mmu-miR-294	27.9297	29.4405	38.3264	37.5425	46.9618	40.9141	86.9259
33 mmu-miR-17-5p	88.0146	76.9778	61.1302	63.2636	50.2203	69.7356	81.5885
269 mmu-miR-98	46.3374	39.8689	55.7305	42.7483	40.0706	67.502	79.6994
703 mmu-miR-210	2.39096	8.70791	6.7057	2.73588	3.0037	10.2318	79.5706
962 mmu-miR-124a	26.0862	26.8324	33.1374	33.1939	29.2442	42.5831	78.2961
723 mmu-miR-377	33.2053	35.7856	36.5673	26.1498	16.9341	18.8567	76.7353
1288 mmu-miR-200b	28.5082	24.6583	30.2604	38.9728	30.4019	31.2487	74.0364
131 mmu-miR-24	35.1144	35.0833	37.8357	37.244	36.2141	53.5437	73.5293
823 mmu-miR-350	13.7906	15.4461	16.8683	22.4341	11.2135	9.68291	73.0782
617 mmu-miR-129-3p	19.752	23.998	22.5542	22.8615	23.6925	36.8861	71.4795
130 mmu-miR-22	9.48455	10.0926	12.25	15.5804	15.8596	16.4144	70.8531
382 mmu-miR-222	11.4944	13.4452	13.1732	15.2502	15.9603	4.82863	68.7444
799 mmu-miR-187	25.4024	25.3443	29.0172	33.7487	30.5552	62.244	67.5265
690 mmu-miR-486	30.868	32.6447	29.2949	34.0492	28.9371	37.781	65.8713
215 mmu-miR-26a	18.7104	17.3201	13.723	18.7888	21.4803	22.9671	65.6444
164 mmu-miR-487b	22.7272	23.2589	21.9148	23.247	28.2218	21.7489	65.0995
636 mmu-miR-331	20.7961	20.5827	22.3129	16.5645	28.2944	24.1827	64.4506
1313 mmu-miR-293	49.2876	33.4437	47.0949	44.3391	28.8143	133.118	63.6747
634 mmu-miR-23a	24.8664	22.5601	34.8728	36.2095	29.9035	27.2045	62.6966
558 mmu-miR-34b	30.1191	28.2279	34.9811	27.186	21.2876	43.952	57.0354
368 mmu-miR-383	19.2673	21.7201	22.9621	19.3589	21.2548	24.1411	53.5511
209 mmu-miR-150	9.74887	12.0889	22.3221	16.4445	19.3737	27.022	53.444
883 mmu-miR-188	26.8102	26.857	22.2565	34.5013	25.2909	3.39475	53.3846
120 mmu-miR-30a-5p	15.8858	13.4113	12.0636	15.8638	14.8978	17.2782	53.2453
404 mmu-miR-328	24.0017	26.2454	31.815	26.0178	22.2771	3.44173	52.9238
837 mmu-miR-540	28.9695	27.0505	26.817	24.6628	18.8789	21.1485	52.6447
825 mmu-miR-208	16.7424	21.9887	20.6797	19.3422	11.8691	7.84455	51.2171
519 mmu-miR-434-3p	20.2485	22.3308	24.467	19.7222	15.714	20.8762	50.4842

## Sheet: Figure 3
Figure 3, van Spronsen et al	Average fold change (21 days versus other time points)
probe code / miRNAs	Fc-21d-6h	Fc-21d-20h	Fc-21d-48h	Fc-21d-3d	Fc-21d-5d	Fc-21d-8d
mmu-miR-376a	-8.24672	-6.35564	-4.55779	-5.23499	-5.76152	-1.09649
mmu-miR-138	-6.80806	-6.65282	-3.81663	-2.53464	-1.6633	-1.34329
mmu-miR-22	-6.47037	-6.02026	-4.78392	-3.54756	-3.46752	-1.58742
mmu-miR-410	-6.28443	-6.28761	-5.75925	-5.31591	-6.05488	-0.738766
mmu-miR-128a	-5.14457	-5.35621	-4.8747	-4.159	-3.04193	-3.43406
mmu-miR-182	-4.48654	-3.57933	-2.78487	-3.69461	-4.83213	-0.18132
mmu-miR-150	-3.55735	-2.9367	-1.84086	-2.83054	-2.74946	-0.796743
mmu-miR-292-5p	-3.8161	-6.76899	-6.35216	-0.919983	-1.94978	0.129419
mmu-miR-7	-3.84131	-6.67255	-1.63198	-2.91576	-1.92099	-2.61677
mmu-miR-221	-3.64363	-4.43147	-2.69992	-1.62311	-1.60987	0.119092
mmu-miR-378	-3.16581	-2.7689	-4.63669	-3.82298	-4.84733	-0.735477
mmu-miR-30e	-2.84029	-4.03831	-4.55144	-3.63931	-2.1315	-0.19429
mmu-miR-135b	-2.88473	-3.84841	-4.30656	-2.10474	-0.891863	-0.580573
mmu-let-7e	-1.90755	-2.86288	-4.21159	-3.05674	-3.29027	0.498562
mmu-miR-30c	-4.00332	-3.40221	-4.16851	-2.50709	-3.18435	-1.39881
mmu-let-7c	-0.345563	-0.670841	-4.1238	-0.685884	-0.500888	0.63556
mmu-miR-200a	-3.39473	-3.43907	-4.05228	-3.00815	-0.910782	-1.31712
mmu-miR-26a	-2.50844	-2.79007	-3.78352	-2.4938	-2.05603	-1.1469
mmu-let-7i	-3.18624	-3.66052	-3.7684	-2.35895	-1.58462	0.698455
mmu-miR-30d	-2.60556	-2.37869	-3.39376	-2.43453	-2.61827	-4.95531
mmu-miR-28	-1.601	-2.95997	-3.32775	-2.79436	-1.17659	1.66305
mmu-miR-375	-3.07915	-3.12687	-2.95944	-5.68354	-5.23646	-9.40436
mmu-miR-185	-2.1557	-1.61715	-1.62875	-10.1499	-12.7517	-0.0154556
mmu-miR-503	-2.38506	-1.69159	-2.66293	-6.06951	-10.1151	-1.58961
mmu-miR-290	-3.37243	-2.42758	-2.34131	-2.93543	-8.23342	1.13624
mmu-miR-194	-2.17353	-2.09669	-2.40366	-3.86751	-6.52094	-1.3803
mmu-miR-29b	-3.00513	-2.30433	-1.51026	-7.49479	-6.30767	-6.672
mmu-miR-466	-3.28691	-3.92606	-3.87367	-4.68955	-6.21463	-1.22811
mmu-miR-31	-3.37835	-2.66059	-3.26761	-4.20414	-6.2127	1.6946
mmu-miR-320	-0.92802	-1.82549	-3.90542	-1.81516	-5.4298	-0.627712
mmu-miR-541	-4.19217	-3.4245	-4.12426	-4.26868	-5.39778	-1.1474
mmu-miR-467	-2.8592	-3.45649	-3.23434	-4.81155	-5.22273	1.37684
mmu-miR-468	-2.84894	-3.30772	-2.05155	-4.39857	-4.97998	0.635026
mmu-miR-130a	-2.2133	-2.46779	-2.93342	-3.85591	-3.84293	-1.25308
mmu-miR-133a; mmu-miR-133b	-2.61439	-2.65232	-1.9241	-2.66236	-3.57074	1.16987
mmu-miR-146	1.21345	1.19106	1.5156	1.75947	5.93292	-0.135771
mmu-miR-499	-2.41001	-2.38964	-1.88976	-2.00943	-1.67853	0.542553
mmu-miR-215	-0.220925	-0.315782	-0.170098	-0.265534	-1.31738	0.854241
mmu-miR-17-5p	0.0787616	-0.0598963	-0.334669	-0.28966	-0.624612	1.00926
mmu-miR-484	-1.7437	-1.35793	-2.06591	-1.0686	-2.20825	1.33932
mmu-miR-540	-0.817247	-0.946165	-0.963109	-1.13458	-1.78855	1.36907
mmu-miR-202	-0.859381	-0.488147	-1.01854	-1.32077	-2.34949	1.53134
mmu-miR-293	-0.291901	-0.903935	-0.35205	-0.436084	-1.20983	2.02352
mmu-miR-382	-0.339662	-0.50348	-0.676294	-0.63666	-1.05575	2.35901
mmu-miR-129-5p	-3.95518	-4.33339	-2.77182	-2.21105	-5.8842	2.61442
mmu-miR-96	-2.23515	-3.09391	-3.20826	-4.47433	-5.93731	3.3995
mmu-miR-136	-4.39782	-4.79456	-2.8815	-3.0691	-6.40964	3.54665
mmu-miR-494	-2.26474	-1.86391	-1.9555	-3.06701	-5.45018	4.98571

## Sheet: Figure 5
Figure 5, van Spronsen et al	Average fold change (control 21 days versus treatment)
probe code / miRNAs	Fc-gly(30min)	Fc-gly(30min)	Fc-NMDA(30min)	Fc-NMDA(30min)	Fc-NMDA(2h)	Fc-NMDA(2h)
		and APV		and APV		and APV
277 mmu-let-7d	-1.54086	0	0	0	0.73831	0
545 mmu-miR-15b	-1.27749	0	0.417066	0	0	0
124 mmu-miR-138	-0.632086	0	0	0	0.729422	0
131 mmu-miR-24	-0.402214	0	0	0	0	0
1172 mmu-miR-499	0.494568	0	0	0	-0.436164	0
970 mmu-miR-221	0.678618	0	0	0	0	0
389 mmu-miR-202	0.941633	0	0	0	0	0
219 mmu-miR-382	1.36328	0	0	0	0	0
604 mmu-miR-468	3.19579	1.38276	0	0	0	0
1299 mmu-miR-136	3.20911	0	-1.0178	0	-1.20745	0
222 mmu-miR-325	0	0	-0.837824	0	0	0
1024 mmu-miR-465	0	0	-0.610251	0	0	0
700 mmu-miR-134	0	0	0.549962	0	0	0
285 mmu-miR-296	0	0	0.554575	0	0	0
1275 mmu-miR-434-5p	0	0	0.565626	0	0	0
917 mmu-miR-547	0	0	0.633932	0	0.512439	0
317 mmu-miR-331	0	0	0.680601	0	0	0
907 mmu-miR-410	0	0	-3.111	0	-1.56555	0
718 mmu-miR-218	0	0	-1.86809	0	-1.30679	0
1303 mmu-miR-194	0	0	-1.56184	0	-1.76833	0
236 mmu-miR-29b	0	0	-1.46106	0	-1.91076	0
1302 mmu-miR-185	0	0	-1.06749	0	-2.78849	0
1225 mmu-miR-34a	0	0	-0.873139	0	-0.81852	0
474 mmu-miR-345	0	0	-0.868926	0	-1.36641	0
1072 mmu-miR-133a; mmu-miR-133b	0	0	-0.752019	0	-0.826005	0
804 mmu-miR-29c	0	0	-0.670713	0	-1.1296	0
748 mmu-miR-489	0	0	-0.594323	0	-1.13189	0
722 mmu-miR-34c	0	0	-0.588647	0	-1.11618	0
1256 mmu-miR-503	0	0	-0.501181	0	-1.45229	0
723 mmu-miR-377	0	0	-0.46908	0	-0.729644	0
519 mmu-miR-434-3p	0	0	-0.426335	0	-0.406251	0
798 mmu-miR-181b	0	0	-0.408623	0	-0.355669	0
1227 mmu-miR-425	0	0	-0.38451	0	-0.696946	0
1230 mmu-miR-34b	0	0	-0.350982	0	-0.652833	0
467 mmu-miR-27b	0	0	-0.3232	0	-0.666175	0
411 mmu-miR-376b*	0	0	0.534977	0	0.391317	0
328 mmu-miR-539	0	0	0.554722	0	0.425707	0
113 mmu-miR-25	0	0	0.623788	0	0.623415	0
29 mmu-miR-200c	0	0	0.705494	0	0.497397	0
675 mmu-miR-200a	0	0	1.09641	0	2.14115	0
1145 mmu-miR-207	0	0	1.31812	0	2.43955	0
926 mmu-miR-18	0	0	1.79099	0	1.88153	0
1094 mmu-miR-191	0	0	3.27794	0	4.60503	0
295 mmu-miR-189	0	0	0	0	-0.891699	0
399 mmu-miR-376a	0	0	0	0	-0.582486	0
620 mmu-miR-106b	0	0	0	0	-0.467628	0
1055 mmu-miR-27a	0	0	0	0	-0.455408	0
714 mmu-miR-181a	0	0	0	0	-0.428653	0
112 mmu-miR-139	0	0	0	0	0.667421	0
1095 mmu-miR-299	0	0	0	0	1.30764	0
674 mmu-miR-146	0	0	0	0	8.0279	0

## Sheet: Figure 6
Figure 6, van Spronsen et al	Average fold change (control 21 days versus treatment)
probe code / miRNAs	Fc-TTX(4h)	Fc-Bicuc(4h)	Fc-Bicuc(30min)	Fc-TTX(48h)	Fc-Bicuc(48h)	Fc-Bicuc(48)
			and APV/CNQX			and APV/CNQX
1285 mmu-let-7i	-34.8642	0	0	0	0	0
865 mmu-let-7c	-0.954193	0	0	0	0	0
960 mmu-miR-30b	-0.793076	0	0	0	0	0
445 mmu-let-7f	-0.616639	0	0	0	0	0
1035 mmu-let-7d-star	-0.616611	0	0	-0.163964	-0.247376	-0.211302
1294 mmu-miR-106a	-0.605102	0	0	0	0	0
151 mmu-miR-350	1.08032	0	0	0	0	0
161 mmu-miR-546	1.15514	0	0	0	0	0
773 mmu-miR-470	1.16841	0	0	0	0	0
455 mmu-miR-294	1.36075	0	0	0	0	0
577 mmu-miR-542-3p	1.57987	0	0	0	0	0
1225 mmu-miR-34a	0	-1.06986	-0.850572	0	-0.346	-0.311892
738 mmu-miR-345	0	-0.960272	-0.678174	0	-0.212232	0
989 mmu-miR-331	0	-0.749698	0	0	0	0
194 mmu-miR-107	-0.256472	-0.66808	-0.480054	0	0	0
655 mmu-miR-199a-star	0	-0.625631	0	0	0	0
222 mmu-miR-325	0	-0.613342	0	0	0	0
956 mmu-miR-376a	0	-0.560212	0	0	-0.127341	0
15 mmu-miR-195	0	0.555909	0	0.269387	0.298067	0
28 mmu-miR-134	0	0.790091	0	0	0	0
739 mmu-miR-344	0	0	0	-0.85535	-0.488558	0
417 mmu-miR-542-5p	0	-0.277425	0	-0.620338	0	0
287 mmu-miR-291a/b-5p	0	0	0	-0.507504	0	0
903 hsa-miR-423	0	0	0	-0.503443	0	0
708 mmu-miR-30a-3p	-0.690386	0	0	0.404739	0	0
889 mmu-miR-338	0.491308	0	0	0.4053	0	-0.276061
1060 mmu-miR-93	0	0	0	0.666123	0	0
535 hsa-miR-383	0	0	0	0	-0.417362	0
89 hsa-mir-432	0	0	0	0	0.47925	0
537 hsa-miR-302c-star	0	0	0	0.309925	0.526408	0
93 hsa-miR-512-3p	0	0	0	0	0.922514	0
